# Supplementary material for: Sera proteomic features of active and recovered COVID-19 patients: potential diagnostic and prognostic biomarkers
Source: Signal Transduct Target Ther. 2021 Jun 3;6:216. doi: 10.1038/s41392-021-00612-5 (PMC8173321; doi:10.1038/s41392-021-00612-5)
Supplement: Supplementary file 2 — Supplementary Table S1 [file 41392_2021_612_MOESM2_ESM.xlsx]

## Sheet: Table S1-1
Supplementary Table S1-1. Overview of the characteristics of patients diagnosed with COVID-19 involved in the study.
Sample Number	Gender	Age	Virus nucleic acid testing	Smoking history	Residence in Wuhan	History of wildlife exposure	Clinical history	Comorbidities	Virus nucleic acid testing	Subgroups	Sample	BMI	Recovery
1	female	30	Positive	NO	NO	NO	N/A	Hypoalbuminemia, diarrhea	Positive	Typical	Serum	24.7676
2	female	31	Positive	NO	NO	NO	Fatty liver	Abnormal liver function, hypokalemia, thrombocytosis and sinus tachycardia	Positive	Typical	Serum	21.4844
3	male	29	Positive	NO	NO	NO	N/A	Abnormal liver function (rising trend), coagulation dysfunction, hypoalbuminemia, hypokalemia, hyponatremia, hyperlactatemia, sinus tachycardia	Positive	Typical	Serum	22.4913	Yes
4	female	54	Positive	NO	NO	NO	Thyroid nodules	Leukopenia, coagulation dysfunction, liver dysfunction, hypoalbuminemia, hypokalemia, hyponatremia, renal dysfunction	Positive	Typical	Serum	24.6548
5	male	56	Positive	NO	NO	NO	Thymic space occupying (high possibility of benign)	Leukopenia, coagulation dysfunction, liver dysfunction, hypoproteinemia, hyponatremia, hypokalemia, hypochloremia, mild anemia, thrombocytosis, hyperlactatemia, sinus tachycardia	Positive	Typical	Serum	23.8751	Yes
6	male	49	Positive	NO	NO	NO	The history of viral hepatitis B for 22 years and reflux esophagitis for 3 years	Coagulation dysfunction, hypoalbuminemia, hyponatremia, hypochloremia, sinus tachycardia	Positive	Typical	Serum	22.4913
7	female	25	Positive	NO	NO	NO	N/A	Leukopenia, hyponatremia, sinus tachycardia	Positive	Typical	Serum	20.0288
8	female	54	Positive	NO	NO	NO	Cesarean section before 26 years	Leukopenia, coagulation dysfunction, decompensated respiratory acidosis, liver dysfunction, left ear otitis media, hypoalbuminemia, hypokalemia, hyponatremia, mild anemia, hyperlactatemia, thrombocytosis	Positive	Typical	Serum	22.8928
9	female	58	Positive	NO	NO	NO	The history of hypertension for 8 years, grade 2, medium risk, and myoma of uterus underwent hysterectomy for 8 years	Leukopenia, coagulation dysfunction, liver dysfunction, hypoalbuminemia, thrombocytosis	Positive	Typical	Serum	19.4674	Yes
10	female	38	Positive	NO	NO	NO	Thalassemia	Leukopenia, hypoproteinemia, liver dysfunction, hyponatremia, hyperlactatemia, thrombocytosis, thrombocytopenia, diarrhea	Positive	Typical	Serum	20.3223
11	female	34	Positive	NO	NO	NO	N/A	Leukopenia, coagulation dysfunction, hypokalemia, hyponatremia, hypoalbuminemia, thrombocytosis	Positive	Typical	Serum	19.8347
12	male	31	Positive	NO	NO	NO	N/A	Leukopenia, thrombocytosis, abnormal liver function and hypoalbuminemia	Positive	Typical	Serum	27.7778	Yes
13	female	31	Positive	NO	NO	NO	Eczema, allergic constitution	Leukopenia, liver dysfunction, coagulation dysfunction, hyperlactatemia, hyponatremia, hypoalbuminemia, hypoxemia, decompensated respiratory alkalosis, thrombocytosis	Positive	Typical	Serum	27.6817
14	female	56	Positive	NO	NO	NO	Hysterectomy for hysteromyoma 12 years ago	Abnormal liver function, coagulation dysfunction, hypoalbuminemia, hyponatremia, thrombocytosis and hyperlactemia	Positive	Typical	Serum	26.5021	Yes
15	female	67	Positive	NO	NO	NO	N/A	Leukopenia, coagulation dysfunction, hypoalbuminemia, hyponatremia, mild anemia, hypochloremia, hypoxemia, acute lung injury, constipation	Positive	Typical	Serum	19.5312
16	female	68	Positive	NO	NO	NO	The history of hypertension for 5 years, grade 2, high risk. He underwent resection for basal cell carcinoma of scalp 20 years ago, and resection for free body of knee cavity 9 years ago. He was allergic to sulfonamides	Abnormal coagulation function, right lower lung emphysema, respiratory alkalosis, hypoxemia, acute lung injury, hypoalbuminemia, decompensated respiratory alkalosis, hyponatremia, hypokalemia, and elevated BNP	Positive	Typical	Serum	27.2817	Yes
17	female	70	Positive	NO	NO	NO	5 years after cataract, right eye intraocular lens implantation; hypertension grade 1 (medium risk group), coronary atherosclerotic heart disease; fatty liver, gallstone	Liver dysfunction, coagulation dysfunction, hypoxemia, acute lung injury, toxic myocardial injury, hypoalbuminemia, hyponatremia, hypochloremia, reflux esophagitis, decompensated respiratory alkalosis, hypokalemia, hyperlactatemia, abnormal fasting blood glucose	Positive	Typical	Serum	28.8889	Yes
18	male	50	Positive	Yes	NO	NO	Pulmonary bullae and pleural thickening	Hypoalbuminemia; hyperlactemia	Positive	Typical	Serum	30.0712	Yes
19	male	51	Positive	NO	NO	NO	Cholecystolithiasis, pulmonary bullae	Mediastinal lymph node enlargement, hypoalbuminemia, coagulation dysfunction, mild anemia, liver dysfunction, thrombocytosis	Positive	Typical	Serum	23.4236
20	female	58	Positive	NO	NO	NO	Allergic to fish and shellfish	Hypokalemia, hypoalbuminemia, hypoxemia, acute lung injury, decompensated respiratory alkalosis, liver dysfunction, myocardial injury, mild anemia, hyperlactatemia, coagulation dysfunction, renal dysfunction	Positive	Typical	Serum	26.6728	Yes
21	female	52	Positive	NO	NO	NO	hysterectomy for 10 years, penicillin allergy history	Acute lung injury, diarrhea, hypokalemia, hyponatremia, urinary tract infection, decompensated respiratory alkalosis, liver dysfunction, hypoalbuminemia, hypochloremia, thrombocytosis, sinus tachycardia	Positive	Typical	Serum	20.0777	Yes
22	female	31	Positive	NO	NO	NO	Gestational hypertension and gestational diabetes mellitus for 4 years	Leukopenia, mild anemia, hypoalbuminemia, coagulation dysfunction, sinus tachycardia	Positive	Typical	Serum	20.7612	Yes
23	female	60	Positive	Yes	NO	NO	Patients with hypertension history of 4 years, grade 2 high risk, intermittent administration of telmisartan; 4 years of type 2 diabetes mellitus, intermittent administration of Gliquidone; hyperlipidemia, one year after resection of duodenal carcinoma, pathological findings showed that early cancer did not receive chemotherapy; coronary atherosclerotic heart disease	Abnormal liver function, hypoalbuminemia, constipation, insomnia, elevated BNP	Positive	Typical	Serum	22.4913
24	female	61	Positive	NO	NO	NO	Hypertension grade 1, medium risk group, arteriosclerosis	Abnormal liver function, abnormal coagulation function, reflux esophagitis, hypoalbuminemia, thrombocytosis, mediastinal lymph node enlargement, hyperlactatemia, hyponatremia, decompensated respiratory alkalosis, myocardial damage, elevated BNP, hormone related complications (including biliary infection, cholecystitis, gastrointestinal ulcer, abnormal fasting blood glucose, and uncontrolled hyper…	Positive	Typical	Serum	28.578	Yes
25	male	63	Positive	Yes	NO	NO	History of hypertension for 3 years, grade 1, high risk, type 2 diabetes mellitus for 3 years, hyperlipidemia for 3 years	Abnormal liver function, leukopenia (lymphocytes and neutrophils decreased), hypoalbuminemia, hypokalemia, hyponatremia, mild anemia, elevated blood lactic acid, elevated BNP, abnormal coagulation function, sinus tachycardia	Positive	Typical	Serum	23.6713	Yes
26	female	69	Positive	NO	NO	NO	Two times of lithotripsy were performed for ovarian cyst 40 years and 20 years ago due to kidney stones; 12 years after cholecystectomy for cholecystitis and 6 years for varicose veins of lower extremities; allergic to cephalosporins	Hypoalbuminemia, small amount of pericardial effusion, abnormal renal function, increased BNP, decreased glomerular filtration rate, decreased lymphocytes, mild anemia	Positive	Typical	Serum	29.0318	Yes
27	male	40	Positive	Yes	NO	NO	After cholecystectomy	Hypokalemia, hypoalbuminemia, coagulation dysfunction, sinus tachycardia	Positive	Typical	Serum	25.3515	Yes
28	female	47	Positive	NO	NO	NO	Bilateral pulmonary calcification	Leukopenia, lymphocytopenia, thrombocytosis, liver dysfunction, coagulation dysfunction, hypoproteinemia, mild anemia, hypokalemia, sinus tachycardia	Positive	Typical	Serum	21.3675
29	female	60	Positive	NO	NO	NO	Coronary atherosclerotic heart disease, less pulmonary regurgitation and decreased left ventricular diastolic function	Abnormal liver function, abnormal coagulation function, hypoalbuminemia, mild anemia, hyperlactatemia, thrombocytosis, and elevated BNP	Positive	Typical	Serum	27.7344
30	male	69	Positive	NO	NO	NO	High risk of hypertension grade 3, left ventricular diastolic dysfunction, cerebellar atrophy, emphysema, hepatic cyst, incomplete right bundle branch block	Abnormal liver function, abnormal coagulation function, lymphocyte decrease, hypoalbuminemia, hyponatremia, proteinuria, hypokalemia, hyperlactatemia, hypoxemia, acute lung injury, constipation, abnormal fasting blood glucose, elevated CK, elevated BNP, myocardial damage, elevated myocardial enzymes (CK-MB, myo) were found in paroxysmal atrial fibrillation with rapid ventricular rate	Positive	Typical	Serum	24.9135
31	female	39	Positive	NO	NO	NO	Cesarean section 10 years ago	Abnormal liver function (rising trend), lymphocytopenia, coagulation dysfunction, hypoalbuminemia, abnormal fasting blood glucose (hormone related complications); sinus tachycardia	Positive	Typical	Serum	27.0051
32	male	48	Positive	Yes	NO	NO	Localized emphysema in both upper lobes and nodular lesions in both lungs	Abnormal liver function, abnormal coagulation function, decreased lymphocytes, elevated neutrophils, hypoalbuminemia, hyperkalemia, hypernatremia, hyperchloremia, hyponatremia, mild anemia, elevated BNP, abnormal fasting blood glucose, sinus tachycardia and insomnia	Positive	Typical	Serum	24.5675

## Sheet: Table S1-2
Supplementary Table S1-2. Overview of the characteristics of healthy donors involved in the study.
Sample Number	Gender	Age
1	male	46
2	male	29
3	female	43
4	female	19
5	male	49
6	male	53
7	male	24
8	male	21
9	male	21
10	male	27
11	male	51
12	female	46
13	female	47
14	female	43
15	male	46
16	male	60
17	male	66
18	female	63
19	male	65
