# Supplementary material for: Sera proteomic features of active and recovered COVID-19 patients: potential diagnostic and prognostic biomarkers
Source: Signal Transduct Target Ther. 2021 Jun 3;6:216. doi: 10.1038/s41392-021-00612-5 (PMC8173321; doi:10.1038/s41392-021-00612-5)
Supplement: Supplementary file 3 — Supplementary Table S2 [file 41392_2021_612_MOESM3_ESM.xlsx]

## Sheet: Table S2
Supplementary Table S2. All Proteins identified in sera samples of active and recovered COVID-19 patients and healthy donors (HDs).
Protein accessions	Gene symbols	Protein Descriptions	HD_1	HD_2	HD_3	HD_4	HD_5	HD_6	HD_7	HD_8	HD_9	HD_10	HD_11	HD_12	HD_13	HD_14	HD_15	HD_16	HD_17	HD_18	HD_19	COVID-19_1	COVID-19_2	COVID-19_3	COVID-19_4	COVID-19_5	COVID-19_6	COVID-19_7	COVID-19_8	COVID-19_9	COVID-19_10	COVID-19_11	COVID-19_12	COVID-19_13	COVID-19_14	COVID-19_15	COVID-19_16	COVID-19_17	COVID-19_18	COVID-19_19	COVID-19_20	COVID-19_21	COVID-19_22	COVID-19_23	COVID-19_24	COVID-19_25	COVID-19_26	COVID-19_27	COVID-19_28
A0A024R6I7;P01009	SERPINA1	Alpha-1-antitrypsin	4.27204e+06	6.80113e+06	8360268	6717581	5.81369e+06	5.03497e+06	5.41715e+06	7867607	7915244	8197392	6.51437e+06	7.89803e+06	6.80375e+06	6757323	5730064	7.88346e+06	7.37236e+06	7.82298e+06	9868340	5.55042e+06	10763891	11765326	10562153	7436600	11134530	6.74553e+06	8504700	8744766	6297901	5.31739e+06	12821200	6859881	13266192	15566994	6656588	9874860	6094037	9605351	4.37529e+06	14461041	13525252	7.75041e+06	8146544	10337984	16209107	11794458	18248224
A0A075B6H7;A0A0C4DH55;A0A0C4DH90;P01624	IGKV3-7;IGKV3D-7;IGKV3OR2-268;IGKV3-15	Immunoglobulin kappa variable 3-7 (non-functional) (Fragment);Immunoglobulin kappa variable 3D-7;Immunoglobulin kappa variable 3/OR2-268 (non-functional) (Fragment);Immunoglobulin kappa variable 3-15	3972402	2.32124e+06	4.41386e+06	3550817	3.77927e+06	2.34161e+06	2.68005e+06	4.26308e+06	2535287	3478597	1.94852e+06	3343947	5.12812e+06	2.95052e+06	3.33695e+06	4769573	3.26874e+06	2.66926e+06	4664095	3774089	3.52362e+06	4.77706e+06	2.85053e+06	2.23333e+06	2.65526e+06	3.55641e+06	2.13638e+06	2799764	3507687	3.11105e+06	2570831	2.46348e+06	3.13228e+06	3.56495e+06	2.06632e+06	2.31143e+06	3863315	4544463	3.20508e+06	4241839	4.40224e+06	4718663	3316507	4.88763e+06	4.61227e+06	2.94949e+06	6.29445e+06
A0A075B6I9;P04211	IGLV7-46;IGLV7-43	Immunoglobulin lambda variable 7-46;Immunoglobulin lambda variable 7-43	406020	541315	484189	897065	949695	553520	576544	171900	199130	0	48264.8	347857	196705	154099	310690	293977	157848	232906	185824	573653	49281.6	489627	259709	536010	628110	218721	166990	572877	373560	7034.9	476333	215156	422494	332082	258949	159260	431305	331260	323664	332873	313113	445073	319259	223395	924191	261604	768328
A0A075B6K4	IGLV3-10	Immunoglobulin lambda variable 3-10	463639	872921	514502	594259	968829	506755	666293	470806	346870	385144	247411	331588	512937	183989	411347	384538	230565	332852	328912	1.11225e+06	727832	2.97989e+06	568370	893435	789786	334664	455585	472882	650278	421466	734021	511711	522369	1.02939e+06	86350.9	512603	759868	1698904	530042	1.23339e+06	567481	807270	466296	1.03544e+06	790209	538331	908681
A0A075B6Q0;E7ESV4;F5GWU8;F5GX62;F5GYB5;F5GYH7;F5H004;F5H077;F5H0B7;F5H491;F5H4H0;F5H500;F5H6R7;F5H7Y6;F8WBC0;P61224;P62834	RAP1A;RAP1B;RAP1B;RAP1B;RAP1B;RAP1B;RAP1B;RAP1B;RAP1B;RAP1B;RAP1B;RAP1B;RAP1B;RAP1B;RAP1B;RAP1B;RAP1A	Ras-related protein Rap-1A (Fragment);Ras-related protein Rap-1b (Fragment);Ras-related protein Rap-1b (Fragment);Ras-related protein Rap-1b (Fragment);Ras-related protein Rap-1b;Ras-related protein Rap-1b (Fragment);Ras-related protein Rap-1b (Fragment);Ras-related protein Rap-1b (Fragment);Ras-related protein Rap-1b (Fragment);Ras-related protein Rap-1b (Fragment);Ras-related protein Rap-1b (Fr…	0	0	0	0	0	0	0	0	0	2133.46	0	0	0	1807.62	0	0	0	0	0	0	4693.07	0	0	0	2059.25	0	9114.32	0	1881.24	0	0	0	0	0	0	0	0	0	0	0	0	0	0	8059.33	0	0	0
A0A075B6R9;A0A0C4DH68	IGKV2D-24;IGKV2-24	Immunoglobulin kappa variable 2D-24 (non-functional) (Fragment);Immunoglobulin kappa variable 2-24	141518	355449	270976	329656	346089	234008	159777	228831	154615	198160	122378	148913	245216	340887	165621	305889	97787.1	79456.4	256299	195337	323067	187487	246815	347719	277008	171207	58880.3	399115	447323	215395	158838	110840	177559	108452	158597	199061	308544	201175	269305	570657	235571	410896	262799	286090	286854	188554	435408
A0A075B6S2;A2NJV5	IGKV2D-29;IGKV2-29	Immunoglobulin kappa variable 2D-29;Immunoglobulin kappa variable 2-29	886502	811102	1.12205e+06	1451825	937289	871658	601798	1.00787e+06	687446	703200	606691	1082460	951825	985267	708011	1.02735e+06	365629	1.12542e+06	421442	1.49034e+06	1.03973e+06	1.07058e+06	705399	1.08179e+06	899551	643416	520302	787278	1.11821e+06	862757	538234	729385	558583	988587	1.05305e+06	528076	1.11236e+06	774369	951214	876075	860986	1.18912e+06	833658	1.22973e+06	1.14429e+06	496894	960123
A0A075B7B8	IGHV3OR16-12	Immunoglobulin heavy variable 3/OR16-12 (non-functional) (Fragment)	1.03925e+06	1.92471e+06	1.4539e+06	1.99223e+06	1840782	1.28116e+06	1.51276e+06	1.20101e+06	1.1554e+06	1302744	878534	1.98045e+06	1.72322e+06	1429314	1.68318e+06	1677554	820548	1391178	824330	2.01097e+06	1.38903e+06	1.52218e+06	716287	1.42064e+06	1.83592e+06	1.04187e+06	1.15998e+06	1.09625e+06	1.72458e+06	1.56342e+06	1.15777e+06	928486	1.15092e+06	824200	1.91508e+06	980013	1.13059e+06	801536	1.33924e+06	1.84261e+06	1.24905e+06	1.34534e+06	978817	1.99155e+06	1.06267e+06	1.05288e+06	1548129
A0A075B7D0	IGHV1OR15-1	Immunoglobulin heavy variable 1/OR15-1 (non-functional) (Fragment)	529170	2.88482e+06	3.45777e+06	2.60513e+06	2.77231e+06	962402	5.27015e+06	2411207	2659244	3.14556e+06	1.33735e+06	2.27539e+06	909006	1.72252e+06	1.38987e+06	2207776	1.64372e+06	1.66541e+06	2066389	453208	1.05801e+06	1.29949e+06	1.77739e+06	1.7771e+06	1.71085e+06	562406	912862	545685	3.70451e+06	122805	314410	400153	3952355	201980	807410	966441	3.37427e+06	1.47827e+06	1.12914e+06	1.50679e+06	1472219	335124	1.64163e+06	1.35137e+06	1.38888e+06	869328	2.95208e+06
A0A087WSV6;A0A087WSX8;A0A0B4J1W1;A0A0G2JLS4;A0A0G2JM99;A0A0G2JMY9;A0A0G2JNK9;A0A0G2JNM2;A0A0G2JNQ6;A0A0G2JNR3;A0A0G2JP64;A0A0G2JP80;A0A0G2JP96;A0A0G2JQ15;A0A0G2JQ44;A0A0G2JQ46;A8MVE2;D9IDM5;D9IDM6;F6RVM3;F6TER3;O75019;Q8N6C8;Q8NHL6	LILRB1;LILRB1;LILRB1;LILRB1;LILRA3;LILRA3;LILRB1;LILRB1;LILRB1;LILRB1;LILRB1;LILRB1;LILRA1;LILRB1;LILRB1;LILRB1;LILRB1;LILRB1;LILRB1;LILRB1;LILRB1;LILRA1;LILRA3;LILRB1	Leukocyte immunoglobulin-like receptor subfamily B member 1;Leukocyte immunoglobulin-like receptor subfamily B member 1;Leukocyte immunoglobulin-like receptor subfamily B member 1;Leukocyte immunoglobulin-like receptor subfamily B member 1 (Fragment);Leukocyte immunoglobulin-like receptor subfamily A member 3 (Fragment);Leukocyte immunoglobulin-like receptor subfamily A member 3;Leukocyte immunog…	0	0	0	0	2671.78	0	0	0	0	0	0	0	0	0	0	0	0	0	0	0	0	0	0	13728	0	0	10533.5	0	0	0	3140.74	0	0	0	3416.67	0	0	0	8842.61	0	0	0	0	0	0	0	0
A0A087WSY5;Q96IY4	CPB2	Carboxypeptidase B2	79061.1	61871.3	36411.2	66615.2	64838.9	60337.1	91221.5	61525.9	62368.6	64634.2	68243.8	62629.5	65752.2	58686.7	44926.3	44765.5	70272.2	46551.2	81295.9	71329.2	83310.2	42504.4	74037.2	58834.3	41384.3	56911.2	46450.3	71355.4	58232.6	50591.2	51994.4	32449.8	31460.3	50776.9	55756.4	49032.2	37195.7	55952	41792.7	47362.2	40386.4	44116.1	44551.3	50185.7	63556.1	50303.1	43608.2
A0A087WT59;P02766	TTR	Transthyretin	90377.3	112397	45517.3	46814	83354.1	64025.4	78680	44445.6	53863.5	39322.9	41877.1	35238.9	27584.4	55252.2	41509.7	29101.6	40642.8	32537.2	34241.1	47009.7	31505.7	30944.1	66174.5	83075.5	32463.1	33677.6	25945.9	56593.7	28903.3	52146.9	36380.9	36157.5	23765.7	32986.7	56205.8	18232.3	59102.5	37445.4	18736.8	26715.8	67079.5	39468.8	24900.6	18009	39198.3	23452.1	22917.4
A0A087WTE4;A0A087WTF6;A0A087WV75;A0A087WWD4;A0A087WX77;H7BYX6;P13591	NCAM1	Neural cell adhesion molecule 1	2434.77	3395.39	2396.75	4130.59	9930.04	14893.7	3265.82	2136.76	7255.47	2151.96	1125.11	3303.31	10059.8	1245.22	4675.98	2212.86	1379.5	3870.48	0	6997.24	4315.96	0	0	9875.34	16340.5	6293.82	0	6066.03	3044.38	3436.56	3697.53	1405.46	0	1280.94	1160.81	7908.79	0	0	6515.79	9215.24	0	4198.41	5036.71	0	1376.76	8162.49	29127.7
A0A087WTK0;A0A087WVC6;Q12913	PTPRJ	Receptor-type tyrosine-protein phosphatase eta	114782	5548.59	192236	7539.35	11420.6	0	9884.44	4036.49	4068.33	11290.1	4721.99	188223	103204	8869.88	7984.04	7174.03	9971.76	12649.3	11764.2	9483.76	143221	12433.9	13753	12795.6	7107.41	159027	5792.4	6298.51	8732.57	7864.92	14170.4	10442.5	14892.7	11902.2	7668.05	10399.3	11600.4	8975.85	98645.8	16011.4	14525.4	13109.2	9009.55	139876	14722.6	9673.63	22334.8
A0A087WTY6;A3KFI5;E5RFZ1;P41271	NBL1	Neuroblastoma suppressor of tumorigenicity 1;Neuroblastoma suppressor of tumorigenicity 1 (Fragment);Neuroblastoma suppressor of tumorigenicity 1 (Fragment);Neuroblastoma suppressor of tumorigenicity 1	0	0	0	0	0	0	0	859.418	0	0	0	0	0	931.895	0	0	0	0	0	0	0	0	0	0	0	0	830.642	0	0	0	0	0	0	0	0	0	0	0	0	0	0	0	0	0	0	0	0
A0A087WV51;A0A087X1X5;A0A087X271;B4DDF4;B4DUT8;H3BQH0;H3BVI6;K7ES69;Q99439	CNN2	Calponin-2 (Fragment);Calponin (Fragment);Calponin (Fragment);Calponin;Calponin;Calponin-2 (Fragment);Calponin (Fragment);Calponin-2;Calponin-2	0	0	0	0	0	0	0	0	0	0	0	0	0	0	0	0	0	0	0	0	0	0	0	0	0	0	0	0	8684.98	0	0	0	0	0	0	0	0	0	0	0	0	0	0	0	0	0	0
A0A087WWU8;J3KN67;Q5HYB6;Q5VU61	TPM3	Tropomyosin alpha-3 chain;Tropomyosin alpha-3 chain;Epididymis luminal protein 189;Tropomyosin alpha-3 chain	0	0	0	0	0	0	0	0	0	0	0	0	0	0	0	0	0	0	0	0	5459.61	0	0	0	4137.29	0	7467.96	0	0	3240.05	0	0	0	0	0	0	0	0	0	0	0	4799.18	0	3488.02	0	0	0
A0A087WXI5;P12830	CDH1	Cadherin-1	2613.49	6649.11	0	0	3906.34	5507.49	3268.32	4851.72	1962.52	3976.23	3319.86	3704.55	1698.18	3792.9	0	0	0	2962.63	0	5468.94	0	0	0	0	2255.12	2130.08	2239.96	6253.39	2796.4	3874.17	1394.76	0	0	0	0	0	0	0	0	0	1850.72	0	0	0	0	1922.84	4005.83
A0A087WXX2;A0A3B3IS80;P05062	ALDOB	Fructose-bisphosphate aldolase;Fructose-bisphosphate aldolase;Fructose-bisphosphate aldolase B	2826.71	6945.44	0	1957.46	6297.75	1894.28	1341.34	0	0	1385.73	3046.48	0	613.435	0	3936.41	0	9846.24	1521.69	0	2226.52	3692.98	0	10497.6	0	546.083	1142.18	0	5723.63	0	3963.86	3451.65	0	2611.98	24062.8	4344.23	6193.71	1913.01	0	1802.59	0	0	0	2432.5	0	3180.63	5422.35	4776.46
A0A087X0M8;O00533	CHL1	Neural cell adhesion molecule L1-like protein	8431.64	11244.4	11957.7	14135.6	9982.2	10059.2	14228.9	10573.1	13517.3	22893.7	15725.2	13771.4	12765.3	13870.2	11318.5	10708.3	12557.2	10354.6	10281.3	4838.63	13741.3	3898.98	11943.5	9469.22	7955.02	13228.9	9361.13	3851.27	12087.3	7354.28	6123.92	9706.5	18994.7	18534.9	8771.17	13981.8	10401.5	7245.23	10778.3	22244.7	6754.56	11107	8719.97	10557.4	8133	9610.33	18693.9
A0A087X0S5;P12109	COL6A1	Collagen alpha-1(VI) chain	662.603	0	1544.85	1583.95	1592.42	0	1461.87	0	1649.51	2416.76	2130.88	1475.59	3202.06	2089.82	2264.36	0	0	1805.17	0	1319.37	0	0	0	0	1638.42	1098.98	1886.27	2749.89	1582.28	2204.18	0	656.479	1590.82	0	2346.43	1440.49	2398.08	0	1220.87	0	0	1168.82	0	2057.09	0	0	0
A0A087X0T8;A0A087X1W8;A0A0A0MTJ8;F5H125;H0YG94;Q9BY67;X5DQS5	CADM1	Cell adhesion molecule 1;Cell adhesion molecule 1;Cell adhesion molecule 1 (Fragment);Cell adhesion molecule 1 (Fragment);Cell adhesion molecule 1 (Fragment);Cell adhesion molecule 1;Cell adhesion molecule 1 isoform C (Fragment)	0	4325.16	0	0	0	4782.08	5995.1	0	5243.82	3982.56	0	5765.91	0	0	0	0	0	0	0	0	0	0	0	0	0	0	0	0	0	0	0	0	0	0	0	0	0	0	0	0	0	0	0	0	0	0	0
A0A087X1J7;P22352	GPX3	Glutathione peroxidase;Glutathione peroxidase 3	91788.9	86118.9	113932	95229.2	104016	75737.8	97676.3	113070	94750	91554.9	106076	102182	92033.6	86088.9	95354	200125	107910	97335.9	116710	73452.7	124383	82473.3	108989	91787	76179.9	77123.5	106244	72133.1	110941	75141.1	130868	112261	125371	143505	95886.7	100401	62213.7	111185	99453.6	117505	146979	102709	115842	130123	405978	136733	145850
A0A087X1L8;K4DIA0;O75144	LOC102723996;ICOSLG;ICOSLG	Uncharacterized protein;ICOS ligand;ICOS ligand	8336.77	10909.5	9470.33	8865.62	9235.27	8570.61	6788.06	11324.2	14313.5	9758.14	883.218	11055.3	7230.64	9163.04	9817.24	5985.09	8340.94	7631.85	11594.3	4445.04	7022.94	5437.57	5341.64	6758.82	6596.67	6936.7	6628.35	4209.23	7308.84	5092.04	5799.76	5239.01	8601.65	10027.6	6036.08	10138.1	2548.76	4483.3	3602.4	3939.27	5826.95	4491.82	5863.37	6029.89	8256.97	7045.96	10665.7
A0A096LPE2;P35542	SAA2-SAA4;SAA4	SAA2-SAA4 readthrough;Serum amyloid A-4 protein	429534	353803	335294	383632	334155	310922	360087	528394	570635	1.46579e+06	457780	345577	467128	530043	350789	480662	536354	357996	573049	1.29438e+06	1394688	1.34133e+06	1.59822e+06	884033	738442	350027	885624	999120	435917	536641	1.54153e+06	764738	1.97599e+06	1.61797e+06	534448	1159116	668932	1276521	677404	1.39977e+06	1.2648e+06	820236	961615	860523	1.48462e+06	704021	1.46771e+06
A0A0A0MRA3;A0A0A0MTS7;Q8WZ42	TTN	Titin	183561	225766	233005	290342	182202	173818	169820	186764	259862	210310	198529	226369	209534	337989	218475	193273	271423	187843	231538	674034	345632	907699	476751	365915	589451	261966	746555	801787	352703	328561	867494	270607	1.16884e+06	998992	275231	847933	274160	681751	259002	835028	1.74216e+06	426675	319744	522869	1.50996e+06	1300664	644557
A0A0A0MRJ6;A0A3F2YNX8;F6S8N6;H7BY58;P22061	PCMT1	Protein-L-isoaspartate O-methyltransferase;Protein-L-isoaspartate O-methyltransferase;Protein-L-isoaspartate(D-aspartate) O-methyltransferase;Protein-L-isoaspartate O-methyltransferase;Protein-L-isoaspartate(D-aspartate) O-methyltransferase	0	0	0	0	0	0	0	0	0	0	0	0	0	0	0	0	0	0	0	0	0	0	0	0	0	0	8123.65	0	0	0	0	0	0	0	0	0	0	0	0	0	0	0	0	0	0	0	0
A0A0A0MRJ7;P12259	F5	Coagulation factor V	45623.7	41752.2	45064	38374	41103.8	35081.6	51286.6	50816.5	39921.6	49157.2	46147.8	46727.3	40692.2	17879.8	59970.8	35825.2	39570.4	44262.7	30964.2	55579.6	30909.3	37691.4	34995	48589.6	42129.2	44840.3	51088.9	68644.2	48607.5	48070.7	29318	34525.1	45952.8	38684.3	40535	42357.4	34455.6	45319.2	44210	50426.2	39151.7	55319	38961.2	49563	53264.8	45689.5	41484.2
A0A0A0MRZ8;P04433	IGKV3D-11;IGKV3-11	Immunoglobulin kappa variable 3D-11;Immunoglobulin kappa variable 3-11	4.39163e+06	4900166	5.79905e+06	9449792	5.88053e+06	5.0823e+06	5407563	5843979	4561223	6.38412e+06	4.09702e+06	5.43864e+06	5.11264e+06	4.92023e+06	4.13225e+06	8814090	3.82184e+06	5538716	5738532	6041238	8697311	8772026	5576250	5.62992e+06	7682461	4.38201e+06	4.31654e+06	4829547	7.8669e+06	5.36754e+06	8.38716e+06	5.57271e+06	4834777	6.7957e+06	4.75452e+06	4953386	6.27835e+06	5713810	6553723	8154559	5.69766e+06	6408817	7840272	7.90057e+06	7.43197e+06	5039513	8483693
A0A0A0MS08;P01857	IGHG1	Immunoglobulin heavy constant gamma 1 (Fragment);Immunoglobulin heavy constant gamma 1	20069578	20852736	31769838	24441218	29259604	15785895	23598238	15805561	17423166	17842010	13801354	19914138	20663284	16767353	17459196	18168550	16107982	12323400	16306010	25713842	25911524	22991474	11294060	39494376	16189628	25802138	16108285	12755680	22245746	13640231	11157910	17476230	10821829	16990886	13225914	10763792	16080576	13586768	19627776	15822205	7.84356e+06	22120888	18356560	34121996	13113514	12127436	20069288
A0A0A0MS09;P01880	IGHD	Immunoglobulin heavy constant delta (Fragment);Immunoglobulin heavy constant delta	186119	146669	228288	361303	2741.27	123337	146302	87211.8	295994	383507	67760.8	25469.4	418592	209001	44242.3	15980.8	0	39044.7	85971.7	418946	16813.7	18030.3	0	73210.3	37389	138860	62575.6	6983.44	0	35023	52084.3	34145.3	64678.1	41893.7	33773.2	13993.5	40418.6	8034.03	9857.84	36059	0	16244.2	454600	0	26213.7	0	50692.3
A0A0A0MS15	IGHV3-49	Immunoglobulin heavy variable 3-49	321056	732869	934745	101541	434787	667614	696108	907022	453893	638203	97028.2	580279	521083	382612	550561	508919	367474	492216	298946	215389	642759	620149	308938	529051	637289	400587	453418	464188	756839	372708	505931	494735	199265	190861	638720	304129	467523	539450	397323	431503	296912	253554	440361	675579	391510	269796	571470
A0A0A0MSA9;A0A0C4DG49;P15151	PVR	Poliovirus receptor	0	0	0	0	0	0	0	1254.44	0	3000.55	0	0	0	0	0	0	0	1586.32	0	1716.51	0	0	2863.02	0	0	0	0	2243.8	0	0	1978.49	1239.34	3903.04	0	0	0	1373.5	3690.11	766.428	2312.47	6907.65	1633.8	1509.76	0	3609.79	0	3185.94
A0A0A0MSI0;Q06830	PRDX1	Peroxiredoxin-1 (Fragment);Peroxiredoxin-1	94521.9	67191.2	45723.9	129343	31767.5	97963.2	111504	34830	194359	63436.8	100026	110906	38096.7	69252.3	41166	214971	270715	393744	99792.5	43650.2	912658	151441	245297	112622	926912	103216	2184283	83461.1	104349	603545	56166.4	141344	111717	42826.7	277746	210467	118287	86981.4	56155	141880	66458.2	840666	141847	829089	77405.3	758908	91065.5
A0A0A0MSV6;D6R934;P02746	C1QB	Complement C1q subcomponent subunit B (Fragment);Complement C1q subcomponent subunit B;Complement C1q subcomponent subunit B	324201	308553	255661	213750	389696	321537	259715	251435	284981	399096	359792	344087	259995	280275	292019	229715	220741	185788	215021	252012	349102	238829	259575	224103	402443	280664	400628	213563	324280	341441	224924	225912	283266	305204	364352	306438	218781	293419	335611	355578	333805	265200	323375	250565	206011	313414	311188
A0A0B4J1R6;P29401	TKT	Transketolase	0	0	0	0	0	0	0	0	0	0	0	0	0	0	0	0	0	0	20767.1	0	3219.47	0	2002.86	0	0	0	11980	0	0	0	0	0	8981.28	2231.11	0	0	0	0	0	1878.26	0	220811	0	0	5021.97	0	0
A0A0B4J1U7	IGHV6-1	Immunoglobulin heavy variable 6-1	991714	1.11467e+06	376706	2.61462e+06	490806	1.33751e+06	284859	316753	2584953	1.7679e+06	199110	3.65784e+06	334040	298318	327425	1520146	194935	730633	285986	2.17521e+06	2.8855e+06	3473389	1.08122e+06	1.50322e+06	1.00169e+06	1509397	1.66017e+06	3.33019e+06	486711	347288	246971	358482	268286	1.40157e+06	297605	265346	2.36742e+06	1.68175e+06	1.33815e+06	1.0113e+06	476962	447234	2635302	1.28396e+06	402075	980226	523078
A0A0B4J1X5	IGHV3-74	Immunoglobulin heavy variable 3-74	5076.52	27671.4	20522.4	19472.1	13984.6	11576.7	16933.4	19024.9	20012.8	10725.3	6689.28	12831.7	23149	13633	8148.33	7870.68	5833.13	8495.19	10667.7	12210.6	18225.9	16745.9	7238.29	23664.3	19924.9	12238.3	9950.48	11713.9	25710.8	8314.62	15943.1	11861.5	4143.12	15540.7	21291.4	9709.21	11473.3	32105.8	6830	7244.67	11424.1	14038.9	12371	39719.9	8418.95	13142.1	16467.3
A0A0B4J1Y8	IGLV9-49	Immunoglobulin lambda variable 9-49	90548	313131	58077.9	1.29068e+06	91639.9	255302	248150	240422	208094	226933	38586.2	180413	273745	119096	291313	86534.4	53350.1	150574	105574	163107	105055	6777.95	41409.6	93881.3	34013.3	89611.4	116177	5426.18	308137	107915	191056	166370	22120.9	17743.7	10280.2	350383	114089	314509	161442	0	97299.5	103115	111760	168385	58550.6	70650.7	233716
A0A0B4J231;B9A064	IGLL5	Immunoglobulin lambda-like polypeptide 5	2.95187e+06	3.50176e+06	4986325	3.5499e+06	4761190	3.83257e+06	2.60748e+06	4196375	2.6974e+06	3.92446e+06	3.44562e+06	5.14589e+06	4909311	5.53541e+06	5001128	4.41849e+06	2255687	2.70168e+06	2618714	5.17819e+06	3.34387e+06	9161168	4.1629e+06	4.33785e+06	4.51421e+06	3.34056e+06	3478158	4.11157e+06	3.4672e+06	2561646	4382243	3.58904e+06	3.32754e+06	4653689	3.10403e+06	3.44843e+06	5043988	6539802	4235102	9806642	4.95205e+06	5.92154e+06	3.70909e+06	3.6198e+06	5276433	4.23548e+06	7.02154e+06
A0A0B4J269;G3V2A3;P07437;P68371;Q13509;Q13885;Q5JP53;Q5ST81;Q9BVA1	;TUBB3;TUBB;TUBB4B;TUBB3;TUBB2A;TUBB;TUBB;TUBB2B	Uncharacterized protein;Tubulin beta chain (Fragment);Tubulin beta chain;Tubulin beta-4B chain;Tubulin beta-3 chain;Tubulin beta-2A chain;Tubulin beta chain;Tubulin beta chain;Tubulin beta-2B chain	0	0	0	0	0	0	0	0	0	1475.04	1168.82	0	760.012	0	0	0	0	0	0	0	2894.83	0	0	0	1188.13	1435.97	2588.13	0	0	1563.03	0	0	0	0	1638.09	0	0	0	1906.39	0	0	0	0	2103.54	0	0	0
A0A0B4J2B5;S4R460	IGHV3OR16-9	Immunoglobulin heavy variable 3/OR16-9 (non-functional) (Fragment);Immunoglobulin heavy variable 3/OR16-9 (non-functional)	3.32916e+06	7784198	7.06623e+06	7107195	5665702	4.96637e+06	4195589	5.23634e+06	5.20869e+06	4.29668e+06	3775501	5974025	3993481	5471870	5282253	7056402	3984828	5.12349e+06	5582023	6317704	5.77913e+06	6665944	6233725	6972632	6483689	3003927	3190863	5901310	5.68747e+06	4.29125e+06	6657839	5.35284e+06	3.92689e+06	5.60344e+06	5.98057e+06	3.99214e+06	6290390	5622918	4037530	8401265	5675727	5724164	5.54423e+06	6204722	6332235	5161236	10426771
A0A0C4DFP6;Q9NQ79	CRTAC1	Cartilage acidic protein 1	13591.4	13304.1	18192.4	10283.6	16799.8	13494	17572.5	11427.9	19318.7	7754.02	8679.67	19007.9	15487.7	21398.7	12701.3	19717.6	18489.2	18801.4	26127.1	9489.92	7032.31	15051.8	9230.41	29716.8	5219.76	10011.2	8944.07	7746.11	7664.23	7403.46	9477.77	12113.5	34573.9	14960	8596.38	8958.74	6910.05	10191.5	10711.3	8555.82	9052.27	22573.2	7914.47	12537.8	12070.4	8990.5	23641.7
A0A0C4DGH5;Q86VP6	CAND1	Cullin-associated NEDD8-dissociated protein 1 (Fragment);Cullin-associated NEDD8-dissociated protein 1	0	0	0	0	0	0	0	0	0	0	0	0	0	0	0	0	0	0	0	0	0	0	0	0	0	0	0	0	0	0	0	0	0	0	0	0	0	0	0	0	0	0	6083	0	0	0	0
A0A0C4DGN2;I3L145;I3L1J1;P04278	SHBG	Sex hormone-binding globulin (Fragment);Sex hormone-binding globulin, isoform CRA_a;Sex hormone-binding globulin;Sex hormone-binding globulin	10283.1	26376.2	99672.4	76227.8	24367.7	27358.7	20190.8	23170	25363.3	17935.6	17772	90812.1	61805.4	78841.7	17531.9	15729.5	19821.4	19141.8	24637.4	21211.1	7561.83	28483.9	46034.6	18371.6	140953	56220.9	119956	10619	18530.7	8893.86	19211.3	15852.1	13164.2	68292.7	32407.4	42647.6	21124.3	57050.3	12452.4	17925.6	11070.2	40562.9	10260.3	47514.4	30970.6	14645.8	35881.3
A0A0C4DGZ8;P07359	GP1BA	Glycoprotein Ib (Platelet), alpha polypeptide;Platelet glycoprotein Ib alpha chain	34932.4	35433.5	23183.7	41371.3	24891.7	30973.4	46369.3	37772	31725.8	36490	32097.7	36000.1	29281.1	38514.3	27240.3	21564.9	16524	25915.1	36385.5	19941.9	23353.5	54503.3	28866.4	28825.3	16038.4	22717	30352.7	28070.7	30385.9	16578.3	30449.7	19849.5	40434	25658.2	32791.2	27082	29442.4	27069.9	13366.5	39360.4	31848.9	24760.2	21539.9	28294.6	28572.3	19816.1	29641.3
A0A0C4DH25	IGKV3D-20	Immunoglobulin kappa variable 3D-20	1.09805e+06	1.23423e+06	834336	1.08775e+06	1.1636e+06	786603	850693	707312	738623	731624	402760	708647	1.1279e+06	755333	663574	1.42818e+06	508958	513716	981036	1.17812e+06	887390	1.05941e+06	682850	1.30383e+06	1.06055e+06	932330	487957	734896	1.10054e+06	775007	904616	964616	1.02351e+06	1.35865e+06	1.01689e+06	679396	1.28448e+06	887863	1.03865e+06	2.07344e+06	1.07372e+06	1.42505e+06	1.31938e+06	1414834	1.39903e+06	688246	2216292
A0A0C4DH34	IGHV4-28	Immunoglobulin heavy variable 4-28	194516	272080	251909	318620	299000	347544	216573	175647	151805	120317	89332.2	192122	172408	189566	184141	268484	112962	157821	147197	395967	240199	602349	100796	379379	344685	257002	123955	329364	166388	68240.9	125063	142169	207726	244753	247252	168651	427839	244015	245976	259804	196921	262601	233755	330210	119695	303924	386555
A0A0C4DH67	IGKV1-8	Immunoglobulin kappa variable 1-8	0	0	0	46100.9	51361.3	0	0	18652.1	14654.3	3723.46	0	0	0	10669.5	0	0	0	0	0	0	36941.2	0	28170.7	18185	5878.07	4953.2	0	1157.52	0	0	14057.6	17269	11884.9	0	0	36119.4	24433.2	46004.7	10298.3	19031	0	24767.8	14501.3	0	44143.7	0	32936.1
A0A0D9SFB5;H0Y9N0;P08319	ADH4	Alcohol dehydrogenase 4;Alcohol dehydrogenase 4 (Fragment);Alcohol dehydrogenase 4	0	0	0	0	0	0	0	0	0	0	1846.69	0	0	0	0	0	0	0	0	0	0	0	0	0	0	0	0	0	0	0	0	0	0	10498.6	0	0	0	0	0	0	0	0	0	0	0	0	0
A0A0G2JH50;A0A0G2JIF0;A0A140T912;A0A140T930;A0A140T937;A0A140T951;A0A140T962;A0A140T9B3;A0A140T9J9;A0A140T9S9;A0A1W2PP77;A0A1W2PR11;A0A1W2PRX1;A0A1W2PRZ0;A0A1W2PS56;A2BF26;P16188;P18463;P30460;P30462;P30466;P30479;P30480;P30492;P30493;P30504;P30505;P30508;P30510;Q07000;Q29865;Q29940;Q29960;Q29963;Q9TNN7	HLA-C;HLA-C;HLA-C;HLA-C;HLA-C;HLA-B;HLA-C;HLA-C;HLA-C;HLA-B;HLA-C;HLA-C;HLA-C;HLA-C;HLA-C;HLA-C;HLA-A;HLA-B;HLA-B;HLA-B;HLA-B;HLA-B;HLA-B;HLA-B;HLA-B;HLA-C;HLA-C;HLA-C;HLA-C;HLA-C;HLA-C;HLA-B;HLA-C;HLA-C;HLA-C	HLA class I histocompatibility antigen, Cw-6 alpha chain;HLA class I histocompatibility antigen, Cw-6 alpha chain;HLA class I histocompatibility antigen, Cw-6 alpha chain;HLA class I histocompatibility antigen, Cw-6 alpha chain;HLA class I histocompatibility antigen, Cw-6 alpha chain;HLA class I histocompatibility antigen, B-46 alpha chain (Fragment);HLA class I histocompatibility antigen, Cw-6 a…	0	7937.53	0	0	0	0	0	9488.36	36202.3	0	0	0	0	0	0	4693.65	3085.47	5509.59	23085.2	12481.3	0	29520	8021.39	49799.8	46073.9	0	5451.55	8231.13	0	0	8216.43	0	61139.4	14321.4	5546.5	58245	12786.2	33492.1	2310.34	76630.2	44539.3	23510.9	51665.1	15606.9	13850.8	8544.03	23314.4
A0A0G2JIM1;H0Y7D7;Q99941	ATF6B	Cyclic AMP-dependent transcription factor ATF-6 beta (Fragment);Cyclic AMP-dependent transcription factor ATF-6 beta;Cyclic AMP-dependent transcription factor ATF-6 beta	2433.89	0	1588.22	0	0	0	3192.23	776.956	1856.61	0	715.511	17451.6	0	0	514.244	489.557	0	0	0	3431.55	0	0	0	19543.1	1271.04	0	265.009	40044.2	912.437	1181.26	797.431	0	3505.75	0	2332.63	831.25	16161.4	0	2225.74	2088.7	3621.63	0	0	1269.7	0	0	3135.08
A0A0G2JK05;A0A140T8Z4;Q5SQ64	LY6G6F-LY6G6D;LY6G6D;LY6G6F	Uncharacterized protein;Lymphocyte antigen 6 complex locus protein G6d;Lymphocyte antigen 6 complex locus protein G6f	0	0	0	0	1411.71	0	0	0	0	0	0	0	0	492.003	672.102	0	0	0	0	0	0	4119.14	0	0	0	0	0	0	0	0	918.929	0	0	0	404.688	0	0	0	0	0	0	0	0	0	0	0	0
A0A0G2JMB2	IGHA2	Immunoglobulin heavy constant alpha 2 (Fragment)	8132814	6915303	7732848	4.99251e+06	15078587	3.84921e+06	4.64609e+06	4403863	5.92334e+06	6738789	4.42332e+06	4268223	8658725	4.05267e+06	5.90339e+06	8707093	4805738	6.863e+06	5699953	13638984	5.73085e+06	22835444	11425621	5.12683e+06	4865746	5866798	3683964	11022069	12974213	5.11301e+06	9084188	7.31634e+06	10066940	11709648	3.84162e+06	7.33977e+06	18044900	14574100	8344627	15464783	15811477	13730428	6022101	4.72695e+06	13189418	10197162	16311181
A0A0G2JRQ6		Uncharacterized protein (Fragment)	232694	199074	310975	878924	680188	133428	327699	498661	125442	29435.1	216377	239291	490872	235275	118737	878104	204276	296896	209350	364751	99040.8	466963	271300	300238	277817	766798	844394	311786	248634	268540	777000	338203	473594	988324	92651.4	296643	1.01417e+06	228367	373196	1.39231e+06	1.46249e+06	1.34007e+06	832730	280831	694500	163371	1.89616e+06
A0A0J9YY99;P01764;P01768;P0DP03	;IGHV3-23;IGHV3-30;IGHV3-30-5	Uncharacterized protein (Fragment);Immunoglobulin heavy variable 3-23;Immunoglobulin heavy variable 3-30;Immunoglobulin heavy variable 3-30-5	1.0823e+06	1.77236e+06	867732	1.32141e+06	1.25054e+06	1.58281e+06	903823	1629424	908116	1.05851e+06	617737	904839	1.38177e+06	1.36825e+06	870044	1.25546e+06	1.06193e+06	1.17508e+06	807237	1.64711e+06	1.11334e+06	1.9978e+06	984199	1.14241e+06	1.298e+06	846771	527992	657054	1.53159e+06	1.21082e+06	1023638	871298	952486	1.14802e+06	1.24695e+06	722222	1517144	1.50088e+06	1.09815e+06	1.9877e+06	929964	1.08636e+06	1.36369e+06	1606716	2.10822e+06	1.02228e+06	1.9216e+06
A0A0J9YYC8;A6XMV8;A6XMV9;E7EQ64;H0Y8D1;P07477;P07478;Q8NHM4	PRSS2;PRSS2;PRSS2;PRSS1;PRSS1;PRSS1;PRSS2;PRSS3P2	Trypsin-2;Protease serine 2 preproprotein;Protease serine 2 preproprotein;Trypsin-1;Trypsin-1 (Fragment);Trypsin-1;Trypsin-2;Putative trypsin-6	818623	1.25546e+06	1.04256e+06	1.11343e+06	823358	1.03008e+06	1052555	992514	1.01958e+06	973796	965358	1.1699e+06	1.09064e+06	962974	1.09034e+06	0	334890	437505	339550	1.01721e+06	654633	271044	362760	747472	926507	1.0078e+06	965224	944197	1.23349e+06	1.30038e+06	468839	399083	346500	470194	1062656	493244	318056	336677	2034559	354733	115138	1.03643e+06	748654	986913	306850	460848	544366
A0A0S2Z4J7;A0A2R8Y2X9;A0A2R8Y430;A0A2R8Y446;A0A2R8Y4V9;A0A2R8Y6Y6;A0A2R8Y790;A0A2R8YF34;P48637	GSS	Glutathione synthetase isoform 2;Glutathione synthetase;Glutathione synthetase;Glutathione synthetase;Glutathione synthetase;Glutathione synthetase;Glutathione synthetase (Fragment);Glutathione synthetase (Fragment);Glutathione synthetase	0	7354.69	0	20871.2	0	0	0	0	13694.8	0	0	0	0	0	17136.9	0	1902.02	0	0	0	44965.9	0	0	0	8456.26	0	10358.6	0	0	0	0	12136.3	0	3102.38	0	0	0	0	0	3580.62	0	0	7544.56	0	0	4951.93	0
A0A0S2Z4L3;A0A3B3ISJ1;P07225	PROS1	Protein S isoform 2 (Fragment);Vitamin K-dependent protein S;Vitamin K-dependent protein S	416560	295074	224316	259782	334536	285715	314889	311131	310444	299743	291212	232229	223816	216639	277169	320665	318606	346747	405540	297295	372656	394136	442756	313020	190343	254819	222315	346171	245192	240269	373465	327240	473803	336858	258438	286874	258912	311137	196043	507900	545064	222759	237452	208726	481263	216927	341556
A0A0U1RQQ4;Q9UNN8	PROCR	Endothelial protein C receptor (Fragment);Endothelial protein C receptor	8546.33	11049	8840.01	12373.7	11789.3	14732	17781.2	14836.2	18682.9	15343	15187.7	7889.45	23519	7260.99	13292.2	34622.6	9648.25	14974.8	12446	7966.94	10828.6	9774.86	6808.95	7271.5	6683.22	9317.21	8489.2	8344	12888.9	10059.1	8709.12	8797.39	16502.4	26833	11026.2	7531.09	9953.6	8741.97	2330.43	10708.4	15846.6	0	7333.84	9348.42	10623.4	7038.83	14441.3
A0A0U1RR20;Q92954	PRG4	Proteoglycan 4	66671.9	24151	17173.2	18076.4	48352.7	23720.1	30543.1	23583.5	20909.4	25700.5	29567.1	18711	21807.9	26448.7	35964.2	27466.2	43490.2	49717.4	29565.1	31690	31998.4	45062.8	48609.8	25702.5	17567.7	23348.7	25472.5	44046.6	21196.3	27100.2	47039.5	30756.1	39066.3	35199.7	34966.6	31586.9	24180.6	44988.7	22416.6	49106.6	74295.3	27876.1	35305.3	15025.3	40193.7	29238.2	44314.5
A0A140T8Y3;A0A140T902;A0A140T9C0;A0A140TA33;A0A140TA41;A0A140TA52;A0A3B3ISX9;P22105	TNXB	Tenascin-X	10048.6	9162.55	11745.5	14433.8	8827	13500.6	13248.6	14578.3	15961.9	10796	11478.8	13938.7	12983.2	13336.2	13491.3	7489.05	7466.36	12146.2	16648.8	5181.26	6503.3	3441.41	3989.31	5317.97	6595.61	9796.58	7024.92	5940.01	8831.62	8784.47	7808.51	10210.8	10347.1	8080.09	10410	6025.46	5689.51	7824.62	4878.47	6710.11	9415.62	8299.13	8478.68	6585.08	14852.7	6142.16	19161
A0A182DWH7;P49908	SELENOP	Selenoprotein P (Fragment);Selenoprotein P	126537	91036.7	70770.4	88716	92769.1	82660.2	90425.1	106806	76120.7	80141.3	67949.5	81705.8	69759.9	62962.7	64689.2	56530.8	53877.6	57339.1	80144.6	86610.4	105580	36277.8	39609.9	88639.7	38168.3	77705.8	60879.6	60353.9	75497.8	51322.7	42647.6	45605	43624.6	39624.5	78657.9	49677.2	69377.8	48144.6	75566.3	47348.8	53195.1	51155.1	59541.9	58154.2	67344.4	74670.4	38158.1
A0A1B0GU03;A0A1B0GU92;A0A1B0GV23;A0A1B0GVD5;A0A1B0GVP3;A0A1B0GW44;A0A1B0GWE8;P07339	;;CTSD;CTSD;CTSD;CTSD;CTSD;CTSD	Uncharacterized protein;Uncharacterized protein;Cathepsin D;Cathepsin D;Cathepsin D;Cathepsin D;Cathepsin D;Cathepsin D	4431.87	735735	386926	4716.58	5835.46	395309	827669	2832.98	2502.08	414822	457529	1.15816e+06	600414	501954	16049.3	9265.89	4944.13	3506.13	8510.48	5106.66	7161.97	346778	3965.47	1942.9	4054.03	1330.94	5659.86	772386	6538.62	389064	6965.28	345480	561039	6626.82	5295.23	677007	603360	13552	8738.08	314299	351566	0	891336	410988	12756.9	9257.39	9422.27
A0A1B0GUS4;P68036	UBE2L5;UBE2L3	Ubiquitin-conjugating enzyme E2 L5;Ubiquitin-conjugating enzyme E2 L3	0	0	0	0	0	0	0	0	0	0	0	0	0	0	0	0	0	0	0	0	0	0	0	0	0	0	4482.04	0	0	0	0	0	0	0	0	0	0	0	0	0	0	0	0	0	0	0	0
A0A1B0GUU9;P01871	IGHM	Immunoglobulin heavy constant mu (Fragment);Immunoglobulin heavy constant mu	5.00603e+06	19665520	22993514	14649920	16878778	12865445	9970825	14449754	12123946	22212418	10593422	9883025	15501460	13265026	6753598	11767865	9577378	7.97724e+06	16374373	22495940	22140320	19673860	15316865	8737804	16584197	8965652	6.41659e+06	11602120	15581394	16151106	20692704	7.73537e+06	19858082	27848978	17326742	17256164	9342535	14756555	9433018	11765098	6584916	16051165	13639972	19519284	12863890	13143292	29190810
A0A1W2PQB1;H0Y755;M9MML0;P08637	FCGR3A	Fc of IgG low affinity IIIa receptor isoform 1;Low affinity immunoglobulin gamma Fc region receptor III-A (Fragment);Low affinity immunoglobulin gamma Fc region receptor III-A;Low affinity immunoglobulin gamma Fc region receptor III-A	9670.03	6111.29	12156	12458.5	5778.74	9307.72	5723.79	13539.7	15653.4	11966.2	15787	16412.9	12992.5	15260.8	9672.67	6782.87	8958.51	14705.5	14303.6	16384.4	14027.6	26933.3	16850.2	29143.2	14838.6	14096.8	14238.4	20661.6	15990.6	13972	26065.1	11050	25983	53595.8	17076.9	22623.1	13633.9	24503.2	13887.2	19895.7	37470.8	17020.9	22175.8	12166.1	24951.7	22704.4	57648.3
A0A1W2PQM2;F5H5D3;F8VQQ4;F8VRZ4;F8VS66;F8VVB9;P68363;Q71U36;Q9BQE3	TUBA1C;TUBA1C;TUBA1A;TUBA1A;TUBA1C;TUBA1B;TUBA1B;TUBA1A;TUBA1C	Tubulin alpha-1C chain;Tubulin alpha chain;Tubulin alpha chain (Fragment);Tubulin alpha-1A chain (Fragment);Tubulin alpha-1C chain;Tubulin alpha-1B chain (Fragment);Tubulin alpha-1B chain;Tubulin alpha-1A chain;Tubulin alpha-1C chain	0	0	0	0	0	0	0	0	0	0	0	0	0	0	0	0	0	0	0	0	0	0	0	0	0	0	0	0	0	0	0	0	0	0	0	0	0	0	0	0	0	0	0	0	0	0	0
A0A286YES1;P01860	IGHG3	Immunoglobulin heavy constant gamma 3 (Fragment);Immunoglobulin heavy constant gamma 3	60782980	79508328	70642144	86532072	82609312	64707840	61350708	63422948	64721532	72706320	47811668	79317680	78505944	69268368	89492056	83435440	49765920	43901280	51754316	41696660	47407236	131553080	53604508	83109272	73806000	61026684	45130348	56603184	85406144	55496300	61619736	42266380	74173560	70568864	52171760	63899700	65948492	69837728	78270912	73457464	81547640	82496896	79122088	107112800	80000528	56406928	132868424
A0A286YEY1;P01876	IGHA1	Immunoglobulin heavy constant alpha 1 (Fragment);Immunoglobulin heavy constant alpha 1	13863198	13844614	13685424	9453930	20644124	6833133	7278609	8.18858e+06	11238725	12791132	9210811	9085664	16728190	8094623	12406878	11075980	6079820	10999038	7772283	19160330	12080200	28558998	13084335	8196446	9521994	10510322	7439618	10802790	14209594	9600642	10004127	8765364	12909174	15042583	8541741	10501954	20338188	15108918	14079191	16446683	13095669	13119822	8.3879e+06	10250196	18532528	11787474	19988206
A0A286YEY4;P01859	IGHG2	Immunoglobulin heavy constant gamma 2 (Fragment);Immunoglobulin heavy constant gamma 2	35386476	39045304	26712800	47336232	40413544	39329672	17164082	34549632	12617412	24005240	19181596	27020944	17299344	22062430	48854088	23203864	7.55667e+06	13262494	20523216	40196976	31298626	34251052	18833066	35629524	43390232	28115698	13311191	24061542	30129944	15191780	24131756	12769398	18654526	17480114	32212494	21323090	42741612	35508040	45206224	31665520	33088374	46115248	28105428	30461960	42085768	19339234	52374496
A0A286YEY5;P01877	IGHA2	Immunoglobulin heavy constant alpha 2 (Fragment);Immunoglobulin heavy constant alpha 2	323854	325552	18833.8	0	212734	275894	78527.3	253269	162474	0	219688	168209	195993	218900	97855.7	91674.6	55767.8	0	14207.7	67909.3	33565.3	725554	203455	63585.5	229153	409885	0	440993	324987	0	12002.3	30844.6	301044	279094	0	154925	873325	850312	292914	7153.52	469096	439829	127950	0	88974.9	242071	714532
A0A286YFJ8;P01861	IGHG4	Immunoglobulin heavy constant gamma 4 (Fragment);Immunoglobulin heavy constant gamma 4	2.12277e+06	698425	2.79813e+06	10555971	455821	2.76254e+06	5447716	3577155	2.70559e+06	4220880	1.12292e+06	1.9853e+06	2.79366e+06	2.44517e+06	2.58245e+06	5.29049e+06	452892	1.00743e+06	1.44336e+06	1250828	2.66676e+06	3958210	3.83034e+06	206605	2.95169e+06	87746	949002	493308	4.65498e+06	1.95014e+06	1.0892e+06	1.62522e+06	1.64805e+06	1.8998e+06	669908	791732	1.92231e+06	4.62671e+06	2.65368e+06	2392684	3.73577e+06	781473	1.54124e+06	5.8264e+06	2.58137e+06	2326551	3.75502e+06
A0A2Q2TTZ9	IGKV1D-33	Immunoglobulin kappa variable 1-33	1.28584e+06	1.50647e+06	1.2892e+06	2.74813e+06	1600172	1.05677e+06	1.20433e+06	1.02374e+06	1.19133e+06	1.44755e+06	619543	1630894	2.15212e+06	1.20325e+06	1.20532e+06	1.14621e+06	826865	646328	1.25025e+06	1.86746e+06	1.20773e+06	1.57965e+06	1030710	1.12317e+06	962180	791274	835277	781269	1736949	1.52146e+06	979098	929800	1.65954e+06	1.66593e+06	1.11235e+06	963622	1.46483e+06	1.27655e+06	1.69938e+06	1.68303e+06	1.07551e+06	1.22639e+06	1.60769e+06	1443807	1.20597e+06	1.16194e+06	2.63801e+06
A0A2R8Y478;A6NNI4;G8JLH6;P21926	CD9	Tetraspanin;Tetraspanin;Tetraspanin;CD9 antigen	0	0	134250	0	98798.5	0	10383.8	0	22426.1	46771.5	356734	9140.59	0	8504.28	18409.2	255360	110717	31781.4	0	53088.3	3630.87	289409	317300	6183.75	61165.2	0	12167	270163	0	0	0	316877	102451	282247	0	371114	173258	251452	0	375281	0	126329	411400	14942.9	332673	431706	358253
A0A2U3TZL5;E9PNW4;H0YET2;P13987	CD59;;;CD59	CD59 glycoprotein (Fragment);Uncharacterized protein;Uncharacterized protein (Fragment);CD59 glycoprotein	0	0	0	0	0	0	0	0	0	0	0	0	0	0	0	0	0	0	0	0	484.399	0	0	0	0	0	2715.59	0	0	0	0	0	0	0	0	0	0	0	0	0	0	0	0	0	0	0	0
A0A3B3IQ51;A0A3B3ISW6;P36980;V9GYE7	CFHR2	Complement factor H-related protein 2;Complement factor H-related protein 2 (Fragment);Complement factor H-related protein 2;Complement factor H-related protein 2	37497.4	67045.6	30964	31221.7	38752.1	66962	33303.4	33974.9	73488	32396.4	76418.8	83800.3	30677.9	32081.9	37823.1	83311.2	32884.8	89547.4	77426.8	126119	43758.6	63048.6	42902.5	93391	34403.1	23214.3	56968.8	95787.1	101230	37634.4	126199	32984	149328	153351	0	42855.9	33321.4	83395.6	59621.2	93644.2	59513.5	28240	76144.6	74131.9	133622	166260	71425.4
A0A3B3ISR2;B4DPQ0;P00736	C1R	Complement C1r subcomponent	126958	135213	138578	122589	135923	117201	131419	145365	146311	162828	158623	169051	99229.7	129466	167624	141555	134026	144908	144932	159306	139136	142197	154132	118950	137908	116125	148991	128201	151846	142888	196473	160992	200591	170426	177861	218668	108117	181191	109660	202378	202996	99632.5	126178	146229	222930	190952	139472
A0A3B3ITT1;A8MSP2;A8MTC6;A8MZI4;B7Z3L0;C9JFM7;E9PI18;E9PJQ5;E9PMJ1;E9PNB9;E9PRF7;E9PS06;F5H157;H0YDK7;H0YMN7;H0YNE9;M0R0X1;M0R257;O95716;P20336;P20337;P20338;P61006;P61018;P61026;P61106;P62820;Q15286;Q15771;Q6IQ22;Q6PIK3;Q86YS6;Q92928;Q92930;Q96AX2;Q96DA2;Q96E17;Q9H0U4;X6RFL8	RAB12;RAB37;RAB37;RAB37;RAB37;RAB43;RAB30;RAB30;RAB30;RAB30;RAB30;RAB30;RAB35;RAB30;RAB8B;RAB8B;RAB4B;RAB3A;RAB3D;RAB3A;RAB3B;RAB4A;RAB8A;RAB4B;RAB10;RAB14;RAB1A;RAB35;RAB30;RAB12;RAB4B;RAB43;RAB1C;RAB8B;RAB37;RAB39B;RAB3C;RAB1B;RAB14	Ras-related protein Rab-12;RAB37, member RAS oncogene family, isoform CRA_e;RAB37, member RAS oncogene family, isoform CRA_a;Ras-related protein Rab-37;cDNA FLJ61124, highly similar to Ras-related protein Rab-37;Ras-related protein Rab-43 (Fragment);Ras-related protein Rab-30 (Fragment);Ras-related protein Rab-30 (Fragment);Ras-related protein Rab-30 (Fragment);Ras-related protein Rab-30;Ras-rela…	5217.83	0	0	0	0	2680.57	4612.41	0	0	0	3192.08	0	0	3760.96	0	0	3296.84	3741.19	0	0	0	7605.91	5656.69	0	14946.5	0	18663.3	0	4498.7	0	4690.08	3295.64	4295.99	0	4988.74	0	0	0	0	0	4487.37	0	5685.59	0	5576.71	8667.59	0
A0A3B3IUC7;P09467;Q5VZC3	FBP1	Fructose-1,6-bisphosphatase 1;Fructose-1,6-bisphosphatase 1;Fructose-1,6-bisphosphatase 1 (Fragment)	0	944.087	0	0	0	0	0	0	0	0	15827.8	0	0	5983.73	0	0	0	0	0	0	0	0	0	0	2009.36	0	0	1141.78	3580.33	0	0	0	0	0	0	0	0	0	10731.3	0	0	0	0	0	0	0	0
A0A3B3IUE0;F8VYK9;P24592	IGFBP6	Insulin-like growth factor-binding protein 6	0	0	4238.69	0	0	6051.79	0	0	0	3571.51	5280.48	0	0	5338.92	6560.25	0	0	0	0	0	0	0	0	4594.39	0	3256.28	0	6773.08	0	0	0	0	0	0	0	0	0	0	3793.3	0	0	11072.9	0	0	0	6554.24	12419.3
A0M8Q6	IGLC7	Immunoglobulin lambda constant 7	15827.9	9455.84	195392	64519.7	98927.4	17929.9	41257.3	14858.3	15573.4	1859.32	5704.67	13468.2	10022.9	40114.8	11422.1	60850.9	91155.5	38136.4	46368.9	155547	9368.5	289367	191895	54805.1	20997.5	14125.4	29309.5	30391.4	44470.8	12260	95041.5	47279.5	85232.3	129221	7655.41	376463	417316	98902.3	18445.9	159238	148025	217656	213307	67288.6	344068	274777	74843.9
A1L4H1	SSC5D	Soluble scavenger receptor cysteine-rich domain-containing protein SSC5D	1637.73	7732.77	0	3302.93	1068.36	20187.6	0	0	0	0	12566	0	0	0	0	0	0	0	1778.84	0	0	1793.96	0	794.519	0	0	0	0	1643.28	0	0	0	0	0	0	476.914	0	8763.01	0	1028.09	2809.88	1027.64	2855.52	871.918	0	0	0
A6NC48;Q10588	BST1	ADP-ribosyl cyclase/cyclic ADP-ribose hydrolase 2	0	2416.71	6589.42	5475.79	5436.18	0	4944.72	2425.53	6750.8	0	7959.88	5834.06	6338.82	5961.93	5912.28	0	2535.61	7226.92	0	3087.09	5148.88	6573.71	2380.47	7119.62	5243	3994.23	5295.44	8553.66	4254.32	2475.91	5175.02	4573.63	9880.35	8475.62	6179.83	8953.39	0	7505.55	2351.65	0	8274.04	10729.7	4357.22	6059.34	10278.4	4119.51	9851.93
A6XND0;A6XND1;P17936	IGFBP3	Insulin-like growth factor-binding protein 3;Insulin-like growth factor binding protein 3 isoform b;Insulin-like growth factor-binding protein 3	84461.9	81037.7	75699.6	83969	58460.5	56780.1	92406.6	63454.5	105452	68811.1	65697	70718.8	74457.9	51072	48035.4	68714.6	69361.5	63693.1	78341.4	42301.3	47279.3	52601.6	60548.4	57085.5	44320.4	54457.9	45158	36384.6	40910.3	33443	36520.9	79465	53824.7	25736.1	63374.7	51727.7	58101	17925.3	30612.1	24407.3	53133	23456.7	61475.9	48340	53300.6	41340.5	25264.4
B0AZS6;E7EX29;P63104	YWHAZ	cDNA, FLJ79516, highly similar to 14-3-3 protein zeta/delta;14-3-3 protein zeta/delta (Fragment);14-3-3 protein zeta/delta	0	17848.8	17646.8	1533.85	2638.91	13097	2066.23	9780.95	7107.38	4380.25	5030.56	3632.8	2135.11	22250.2	8511.72	17803.3	0	0	0	5773.97	3132.87	0	0	29178.7	9903.42	12613.5	13891.7	9029.77	2690.8	1814.35	12043.8	30961	4777.34	8864.94	5445.74	6650.26	24069.3	0	8128.42	28016.1	0	9935.89	4443.91	15789.5	0	4277.71	0
B0YIW2;P02656	APOC3	Apolipoprotein C-III variant 1;Apolipoprotein C-III	6016486	2.03449e+06	1.59826e+06	1.37562e+06	2657213	2.13541e+06	1.79215e+06	1.23984e+06	1.559e+06	2.15419e+06	1952474	1.49668e+06	1.964e+06	2.05166e+06	1542854	1.90008e+06	2.83251e+06	2.97115e+06	3.38581e+06	1.17972e+06	1.48139e+06	1.99554e+06	4.27444e+06	1.4493e+06	2.12905e+06	1202607	1.05767e+06	1.39393e+06	822592	1.27984e+06	1.81776e+06	1858371	1.87181e+06	1334520	2.08876e+06	1.47486e+06	1273670	1.74476e+06	1.26867e+06	1.60278e+06	1.99981e+06	958334	1.19719e+06	1.14185e+06	2.3515e+06	753076	1.40861e+06
B1AH77;B1AH78;B1AH80;J3KSC4;J3QLK0;P15153;P60763;P63000	RAC2;RAC2;RAC2;RAC3;RAC3;RAC2;RAC3;RAC1	Ras-related C3 botulinum toxin substrate 2;Ras-related C3 botulinum toxin substrate 2 (Fragment);Ras-related C3 botulinum toxin substrate 2 (Rho family, small GTP binding protein Rac2), isoform CRA_c;Ras-related C3 botulinum toxin substrate 3 (Fragment);Ras-related C3 botulinum toxin substrate 3 (Fragment);Ras-related C3 botulinum toxin substrate 2;Ras-related C3 botulinum toxin substrate 3;Ras-r…	0	0	0	0	0	0	1730.25	0	0	0	0	0	0	1749.25	0	5985.87	0	1767.32	0	0	6327.58	3409.43	0	0	3312.71	0	15197.5	0	0	0	3559.58	0	0	0	3971.97	0	0	0	3131.64	0	0	4780.3	0	0	0	0	0
B1AHL2	FBLN1	Fibulin-1	0	0	3614.12	1.40094	0	401.682	3015.88	2305.22	0	0	2381.46	3539.38	0	3090.73	0	2318.2	2214.38	2383.34	0	13911.3	1593.52	0	0	0	2695.88	7722.37	7652.31	3351.19	2134.88	2064.06	0	0	0	1130.57	0	0	0	0	4569.41	8866.44	0	0	0	0	0	3474.35	4868.01
B1ALD9;Q15063	POSTN	Periostin	0	0	0	4952.55	0	4871.87	5306.59	0	0	2782.18	3427.96	6459.26	3402.17	5109.05	2649.07	0	0	5272.23	0	0	0	0	0	0	4425.98	4866.97	6186.21	0	3740.1	2903.63	2000.11	0	6610.97	0	0	8110.88	0	0	3370.24	0	0	0	0	0	7799.36	0	0
B4DQU5;H3BMH2;H3BSC1;P62491;Q15907	RAB11A;RAB11A;RAB11A;RAB11A;RAB11B	cDNA FLJ57160, highly similar to Ras-related protein Rab-11A;Ras-related protein Rab-11A (Fragment);Ras-related protein Rab-11A;Ras-related protein Rab-11A;Ras-related protein Rab-11B	0	0	0	0	0	0	0	0	0	0	0	0	0	0	0	0	0	0	0	0	0	13281.6	0	0	0	0	5391.36	0	0	0	0	0	12191.3	0	0	0	0	0	0	0	7774.37	0	0	0	0	0	0
B4E1Z4		cDNA FLJ55673, highly similar to Complement factor B	780939	504281	517203	555658	370303	537818	467756	453141	602409	558199	678585	498384	483988	761218	602089	567849	590833	777878	686159	842573	1.16953e+06	969752	911816	944678	814610	410300	1026507	1310640	753758	1.04158e+06	1.35727e+06	787366	1.02311e+06	1.28587e+06	828537	1.19837e+06	657441	1.14692e+06	692704	1.03739e+06	1203989	724962	1.11085e+06	951540	1.12622e+06	1.19287e+06	1.09126e+06
B5MDF5;F5H018;H0YFC6;J3KQE5;P62826	RAN	GTP-binding nuclear protein Ran;GTP-binding nuclear protein Ran (Fragment);GTP-binding nuclear protein Ran (Fragment);GTP-binding nuclear protein Ran (Fragment);GTP-binding nuclear protein Ran	0	0	0	0	0	0	0	0	0	0	0	0	0	0	0	0	0	0	0	0	10913.4	0	0	0	10634	0	28083.1	0	0	0	0	0	0	0	0	5300.2	0	9050.76	0	0	0	8891.99	0	0	0	11577.8	0
B7ZKJ8	ITIH4	ITIH4 protein	10209.6	0	0	16267.1	0	0	11445.4	0	0	10120.7	7914.77	10546.8	15215.5	0	13567.9	14455.7	8851.66	10525.6	17579.2	9720.51	0	26140.4	17693.4	0	12393.1	0	13088	0	17655.2	3851.26	27831.2	13872.5	0	43944	11478.2	22683.8	0	11283	12250.8	31422.5	25500.6	12678.6	19715.4	15112	41900	29765	21636.2
B8ZZ51;B9A041;P40925	MDH1	Malate dehydrogenase, cytoplasmic;Malate dehydrogenase, cytoplasmic;Malate dehydrogenase, cytoplasmic	0	0	0	0	0	0	0	0	0	0	0	1752.62	0	0	3704.44	2902.39	0	1706.21	8102.41	0	27741.6	0	5894.82	0	22917.9	0	64488.7	8945.69	0	0	0	0	0	0	3863.77	0	0	0	0	0	15206.4	15128.1	1784.49	0	0	19203.5	0
C9J0J0;Q96EE4	CCDC126	Coiled-coil domain-containing protein 126 (Fragment);Coiled-coil domain-containing protein 126	0	0	0	0	0	0	0	984.776	0	0	0	0	637.856	0	0	0	0	0	0	0	0	0	0	0	0	1296.93	0	0	0	2278.79	495.871	0	1161.66	0	0	0	0	0	2464.5	0	0	0	1878.37	0	0	2317.28	0
C9J8S2;Q99969	RARRES2	Retinoic acid receptor responder protein 2 (Fragment);Retinoic acid receptor responder protein 2	4238.63	4614.41	5781.62	4327.45	3875.64	3575.05	5276.47	6210.73	4130.48	4197.1	6824.03	5859.39	4335.18	3724.42	8483.81	7869.37	5561.79	5358.85	6458.85	3827.16	4502.53	6618.86	2076.23	5319.38	6252.66	2001.8	8247.65	4112.55	2765.32	7369.78	2792.56	5308.33	8719.54	4182.44	4865.31	7549.95	2251.37	4709.18	4932.64	2539.63	5706.01	1871.67	4361.85	4765.5	5187.62	6505.69	1870.31
C9JC84;C9JEU5;P02679	FGG	Fibrinogen gamma chain	0	1758.55	2240.23	0	0	2767.21	0	0	0	0	0	4181.95	3164.5	9037.4	2351.07	0	0	6438.4	0	5908.59	0	0	0	4243.93	4966.29	19547.3	8577.52	7888.17	7293.47	4633.02	22529.7	14826.6	0	29434.5	2257.74	0	1022.23	26328.1	21194.7	30443.7	65636.7	5729.72	5625.77	7358.85	13263.1	9124.08	22311.4
C9JF17;P05090	APOD	Apolipoprotein D (Fragment);Apolipoprotein D	548205	828471	1.20294e+06	604410	880802	760142	544936	849806	661071	690943	728286	691209	905049	1.15953e+06	684969	428974	512665	391318	505831	865056	715286	333773	589684	1.07599e+06	456883	1.00846e+06	608031	1.236e+06	851147	391499	584490	706297	384764	559754	620358	453406	777902	611026	767240	655534	506420	1.08293e+06	356989	583209	590301	362097	526849
C9JIF9;C9JLK2;H7C1U0;H7C393;P13798	APEH	Acylamino-acid-releasing enzyme;Acylamino-acid-releasing enzyme (Fragment);Acylamino-acid-releasing enzyme (Fragment);Acylamino-acid-releasing enzyme (Fragment);Acylamino-acid-releasing enzyme	13755.8	3416.45	5970.82	6982.54	0	0	0	0	2470.32	0	3778.82	12723.4	14530.7	10349.4	0	14778.5	4522.42	730.035	0	8269.76	4120.6	20442.2	9416.63	10622.7	7462.65	6985.24	14544.3	2067.71	8751.62	4774.06	4374.02	7136.53	7654.29	0	5448.2	0	6347.26	2917.24	0	16553.2	4707.82	12394.8	3705.35	6599.17	6601.87	16144.5	21304.9
C9JIZ6;P07602	PSAP	Prosaposin	21116.8	21499.3	19736.2	33749.1	0	30268.2	26917	0	0	26073.3	23750.8	27264.3	29429.9	0	17524.9	23859	0	0	14200	16264.6	19861.6	0	12970.9	24654.4	0	23153.5	20838.7	7961.22	20340.7	10680.2	0	10812.7	0	0	29266.1	0	15325.1	14750.5	26143.2	9200.54	15540.2	17378.8	0	28706	10306.9	0	0
C9JL85;P58546	MTPN	Myotrophin	0	0	0	0	0	0	0	0	0	0	0	0	0	0	0	0	0	0	0	0	0	0	0	0	2261.9	0	5695.47	0	0	0	0	0	0	0	0	0	0	0	0	0	0	0	0	0	0	0	0
C9JTA2;C9K086;Q9Y6D9	MAD1L1	Mitotic spindle assembly checkpoint protein MAD1 (Fragment);Mitotic spindle assembly checkpoint protein MAD1 (Fragment);Mitotic spindle assembly checkpoint protein MAD1	76889.6	106974	89755.4	83188.4	78567.8	55210.4	74048.6	95152	127637	137002	115836	145962	128674	124900	167950	0	59158	82004.9	0	0	76997.7	120527	0	143514	99620.2	71027.2	88614.4	0	91068.7	102351	0	0	112756	0	104739	43572	0	0	92200.1	0	0	0	112245	102956	0	65055.8	0
C9JXI5;Q66K66	TMEM198	Transmembrane protein 198 (Fragment);Transmembrane protein 198	4234195	4.02081e+06	4084007	4552473	4091903	4779276	4.29806e+06	4012577	5.09791e+06	5.64042e+06	3.83967e+06	4.69506e+06	4883733	4.83433e+06	4.23127e+06	2338058	1.66725e+06	1833486	2.71099e+06	2.43474e+06	4119761	1.09147e+06	1.58608e+06	3.99612e+06	2.69912e+06	4582340	3.37509e+06	2193662	4406810	2860364	1.35699e+06	2163666	2.26782e+06	1.88184e+06	3.82058e+06	2.55806e+06	2.61956e+06	1.72448e+06	3.49525e+06	1.47234e+06	1.81815e+06	2.86604e+06	1.96146e+06	3.55899e+06	1.89877e+06	1.87979e+06	2.37576e+06
D3YTG3;H0Y897;Q7Z7G0	ABI3BP	Target of Nesh-SH3;Target of Nesh-SH3 (Fragment);Target of Nesh-SH3	58143.2	92331.2	40038.9	155324	143514	44206.9	112815	41079	18967.8	22166.3	19529.8	46877.6	43958.6	31786.8	2917.37	93940.9	16915.3	1688.03	20897.6	33087.4	32394.1	0	11339.9	69742.9	60026.7	65413.5	100851	54960.2	228636	24142.9	126004	67131.4	72608.5	179800	55466.9	96548	7660.54	190090	35950.1	18622.2	4277.05	14284.6	5209.59	3875.35	164386	2982.81	62652.6
D6RD17;P01591	JCHAIN	Immunoglobulin J chain (Fragment);Immunoglobulin J chain	870803	1.47346e+06	1.90087e+06	1096120	1.71196e+06	801040	835448	1.16165e+06	767899	1.64571e+06	1.12327e+06	1.12848e+06	1863813	1.09187e+06	621452	1.39104e+06	650837	708797	1.13849e+06	1.81122e+06	1.54785e+06	1.93507e+06	1.5411e+06	896016	849078	759319	581075	1.20106e+06	1.29056e+06	1.15155e+06	1.57276e+06	871678	1.38154e+06	3096691	1.16237e+06	1.16897e+06	984797	2.61056e+06	803487	1.14686e+06	614997	1.5772e+06	624354	1482780	1272959	1.12285e+06	2521134
D6REL8;P02675	FGB	Fibrinogen beta chain	1939.62	0	0	0	4002.21	2570.19	0	2394.96	0	0	1321.11	0	2861.72	11888.3	2437.05	3056.84	1206.98	4221.98	4393.5	6504.2	4890.87	13903.9	11834	11328.6	7240.15	25587	11592.8	16354.4	6456.92	3208.98	13644.2	8621.92	10874.3	51905.6	1939.2	5653.06	3752.44	26962.7	28980.4	22261.7	142715	10430.1	5819.69	5601.41	18174.9	7351.27	32472.7
D6RF35;P02774	GC	Vitamin D-binding protein	3.17922e+06	3758784	2.81696e+06	3.63819e+06	3.41634e+06	2.82714e+06	2.55716e+06	2967316	3.90356e+06	3.78293e+06	3.77296e+06	3.93866e+06	3.43699e+06	3284970	3282118	2.79889e+06	3.22474e+06	3.28549e+06	3.36556e+06	4.60572e+06	5063905	4.05884e+06	4.4831e+06	3.94088e+06	7463845	3.47967e+06	4298086	4315279	3.83254e+06	4.3001e+06	5464475	3.25357e+06	5788429	4.82479e+06	3.8748e+06	4.51909e+06	3.15596e+06	3.08258e+06	3.77842e+06	5.0924e+06	4.53188e+06	3.09949e+06	4.48542e+06	3.95038e+06	6925486	4782463	4652250
D6RG00;E5RIF1;H0YBX6;I3L0A0;Q13404;Q15819	UBE2V1;UBE2V2;UBE2V2;TMEM189-UBE2V1;UBE2V1;UBE2V2	HCG2018358, isoform CRA_d;Ubiquitin-conjugating enzyme E2 variant 2 (Fragment);Ubiquitin-conjugating enzyme E2 variant 2 (Fragment);HCG2044781;Ubiquitin-conjugating enzyme E2 variant 1;Ubiquitin-conjugating enzyme E2 variant 2	0	0	0	0	0	0	0	0	0	0	0	0	0	0	0	0	0	0	0	0	0	0	0	0	3111.5	0	6116.31	0	0	0	0	0	0	0	0	0	0	0	0	0	0	0	0	0	0	0	0
D6W5L6;H0Y7V6;P07988	SFTPB	Pulmonary surfactant-associated protein B;Pulmonary surfactant-associated protein B (Fragment);Pulmonary surfactant-associated protein B	841.723	0	0	0	0	0	0	0	0	0	0	0	0	0	0	0	4983.39	2116.42	16017.1	6061.25	0	23173.6	16522.9	0	2413.15	6723.43	0	7529.67	0	0	10996.9	0	4195.59	32034.3	0	3747.09	0	18055.7	0	32973	20378.9	5670.33	4027.26	0	26180.2	0	27501.7
E7EMB3;E7ETZ0;F8WBR5;G3V479;H0Y7A7;M0QZ52;P0DP23;P0DP24;P0DP25	CALM2;CALM1;CALM2;CALM1;CALM2;CALM1;CALM1;CALM2;CALM3	Calmodulin-2;Calmodulin-1;Calmodulin-2;Calmodulin-1;Calmodulin-2 (Fragment);Calmodulin 3 (Phosphorylase kinase, delta), isoform CRA_d;Calmodulin-1;Calmodulin-2;Calmodulin-3	0	0	0	9091.86	0	0	0	0	0	0	0	0	0	0	0	0	0	0	2437.34	0	3122.9	0	0	0	766.937	0	4709.3	0	0	4832.6	0	0	0	0	672.565	0	0	0	0	0	0	1312.5	0	798.019	0	0	6551.3
E7END6;P04070	PROC	Vitamin K-dependent protein C	38459.2	33044	22079.3	22981.4	21374.7	24732.7	33334.3	25369.3	30591.7	31875.4	30365.2	35187.1	25537.7	28206.5	29546.3	21113.3	29031.3	34347.7	12613.1	17311.1	24750.4	17229.6	27492.9	18587.3	15527.7	23008.6	16011	21625.6	17416.1	18252.3	16347	17778	20234.6	22681.6	23168.8	17809.9	12364	18889.7	15749.5	15451.5	20385.7	13493.3	17152.9	22295.1	16911.4	11784.9	12499.4
E7ENL6;P12111	COL6A3	Collagen alpha-3(VI) chain	2289.76	0	8390.61	7521.84	5677.21	5453.98	2712.17	5924.26	4210.75	5949.65	4741.36	4930.29	7557.73	8366.25	5179.5	5458.9	11237.5	2862.34	0	8075.53	0	0	0	6477.46	5169.71	3413.4	3307.31	15545.7	3921.32	49397.8	3485.02	4954.86	1613.02	28821.4	6422.75	4176.54	0	3799.38	0	4771.61	21555.3	4766.45	3955.48	0	4898.45	4281.2	5908.17
E7EQB2;E7ER44;P02788	LTF	Lactotransferrin (Fragment);Lactotransferrin;Lactotransferrin	4511.49	4180.38	3705.09	3047.45	5826.41	4554.61	10154.1	7450.32	10887	7806.98	21231.8	7311.38	6655.14	5506.36	4458.39	12120.9	12164.3	9152.38	11058.5	0	8443.55	6893.52	5361.72	10606.8	0	0	4319.39	6993.38	0	0	4506.15	5952.8	12829.2	0	3228.18	6908.25	3293.89	6552.91	0	14613.2	0	0	0	5317.61	6988.28	14736.7	0
E7ES19;P35443	THBS4	Thrombospondin-4	19976.6	21072.1	25653	8230.65	23025.2	22248.2	11603	16955.9	22695.1	14035.8	18078.3	15920.3	16364.4	27115.9	12531.9	14457.2	15674.6	8883.52	23835.3	9596.6	8914.71	7640.95	16899.1	16142.6	5210.79	10341.1	16641.5	11353.8	12694.3	10820.6	5704.87	16764.5	7906.64	10926.5	12915.4	4504.47	2351.06	18004.7	17423.6	9539.49	7069.02	20530.4	10242.5	9251.85	6707.49	14806.2	29409.1
E7ETH0;G3XAM2;P05156	CFI	Complement factor I	306634	303269	230572	188458	141469	240154	242063	242201	227968	279998	288153	244672	232549	223415	242160	391375	382653	411277	454055	379474	330772	531273	483108	305057	199138	223619	180056	402344	218454	322479	617408	321513	597780	524082	294716	493048	305547	694061	230708	486755	681406	229640	396718	257233	723327	395543	470617
E7EUF1;Q13822	ENPP2	Ectonucleotide pyrophosphatase/phosphodiesterase family member 2	34178.4	0	6108.67	14405.1	0	0	2953.6	931.496	8060.39	0	0	7469.93	1080.92	417.436	0	6160.95	9203.25	4320.06	0	6246.44	5169.56	361.805	0	1002.49	4190.03	1251.43	156833	0	6783.68	3224.72	0	0	812.494	3593.44	4749.97	0	0	0	1549.5	6549.23	0	1937.31	2920.99	4256.16	9234.68	24488.1	8759.8
E7EUT5;P04406	GAPDH	Glyceraldehyde-3-phosphate dehydrogenase	8065.2	0	0	9916.88	3361.07	10042.4	9229.12	8168.33	5856.58	7466.15	6793.44	7044.1	0	7291.08	7178.43	18672	10715.1	13304.8	0	7590.57	58455.6	10180.5	7743.04	12139.1	94425.5	9730.25	158513	7317.3	7275.48	16332.4	6109.9	17217.1	8348.22	7197.66	8249.06	13000.4	7108.5	10757	7357.67	18604.3	7972.09	27380.1	0	25524.6	9954.6	64281.4	8161.94
E7EV71;Q14766	LTBP1	Latent-transforming growth factor beta-binding protein 1	2398.23	3231.32	1795.77	2942.91	2698.64	4405.76	3615.11	2901.46	3214.5	12076.9	2384.32	3063.93	4242.67	3122.7	2884.07	1540.46	1171.39	2165.87	366.032	0	1237.3	3571.8	1070.5	2807.43	2231.91	2386.81	0	1411.77	1100.84	2885.98	1823.82	0	0	0	1935.63	2515.02	1966.63	3369.26	7043.72	1895.37	0	1684.57	2379.42	12199.5	3987.11	0	2132.69
E7EWH8;F6UJY9;H0YB18;H0YB70;J9JIE9;Q5T013	HYI	Putative hydroxypyruvate isomerase;Putative hydroxypyruvate isomerase (Fragment);Putative hydroxypyruvate isomerase (Fragment);Putative hydroxypyruvate isomerase (Fragment);Putative hydroxypyruvate isomerase (Fragment);Putative hydroxypyruvate isomerase	7950268	6049678	5.60889e+06	6.36912e+06	6589313	7042773	7.16585e+06	6.37359e+06	5.92345e+06	6.47001e+06	7643937	7079860	6.61001e+06	6.4289e+06	7241331	4884892	6.40837e+06	9036382	6.56779e+06	5.99978e+06	7472530	8010166	8507334	5291094	5860727	5.6185e+06	7845729	5.68e+06	6265428	5398984	6.92968e+06	5165411	6515676	7.56701e+06	7.84561e+06	6.59873e+06	4263716	7663962	5.67011e+06	7.24072e+06	13216295	4.62315e+06	5803812	6.33564e+06	5936847	7.46833e+06	7092229
E7EX60;E9PEP6;O14786;Q5T7F0	NRP1	Neuropilin-1;Neuropilin;Neuropilin-1;Neuropilin	5324.38	5357.53	6876.9	3660.42	6114.04	0	2265.12	6245.48	0	3211.76	2933.94	6834.66	1841.14	0	3818.7	7256.81	3799.27	0	0	0	3853.62	5876.58	2581.91	0	3883.95	0	0	3554.09	0	0	0	0	0	4177.57	0	0	4203.68	6550.06	0	3593.02	3713.13	4270.77	0	1382.82	4144.96	2805.44	5521.12
E9PD35;P35916	FLT4	Vascular endothelial growth factor receptor 3	4463.67	2107.6	0	0	0	0	2577.31	2639.3	0	4607.78	0	3985.73	0	2897.95	5165.28	0	1660.56	2135.03	0	4329.97	0	2096.26	5932.74	3575.29	824.053	0	0	2164.33	0	2353.82	0	0	1631.8	0	3121.48	0	0	0	0	0	0	0	0	0	36251.6	0	0
E9PG40;P05067	APP	Amyloid-beta precursor protein	2727.81	0	3233.36	2529.32	2380.76	1773.89	3270.9	2785.14	2459.95	3221.09	3281.37	2490.84	1423.45	3619.47	2799.35	2867.3	0	2137.82	0	0	3355.51	7358.33	4590.86	4428.38	0	0	0	4511.21	2010.44	1492.14	3074.08	2086.5	0	0	3183.43	3715.85	0	4382.89	1265.72	5248.81	5935.31	2110.24	0	2055.73	4553.99	0	2757.32
E9PHK0;P05452	CLEC3B	Tetranectin	80006.6	106393	130244	114639	108301	116224	117899	103802	116564	87865.9	117200	131541	101023	121398	101360	82923.2	83206.4	90795.9	93426.4	77129.6	90843.4	43334.6	49464.4	104389	47111.4	92338.5	79928.1	61959.4	85618.6	58582.1	60594.9	71995.1	65156.7	64723.3	95046.5	86982.7	65438	69092.9	53420.7	58658.8	69659.9	75349.7	61456.8	60487	65459.5	59211.1	90330.7
E9PIA9;E9PJA6;E9PJJ3;E9PLC9;E9PLX0;E9PMC6;E9PQB3;E9PRM1;E9PSA6;P07384	CAPN1	Calpain-1 catalytic subunit (Fragment);Calpain-1 catalytic subunit (Fragment);Calpain-1 catalytic subunit (Fragment);Calpain-1 catalytic subunit (Fragment);Calpain-1 catalytic subunit (Fragment);Calpain-1 catalytic subunit (Fragment);Calpain-1 catalytic subunit (Fragment);Calpain-1 catalytic subunit;Calpain-1 catalytic subunit (Fragment);Calpain-1 catalytic subunit	0	0	2712.49	0	0	0	0	0	0	0	0	0	0	0	0	0	0	0	0	0	3490.69	0	0	0	5284.68	0	0	0	0	0	0	0	0	0	0	0	0	2317.5	0	0	0	0	0	0	0	3469.96	0
E9PK25;E9PP50;E9PQB7;G3V1A4;P23528	CFL1	Cofilin-1;Cofilin-1 (Fragment);Cofilin-1 (Fragment);Cofilin 1 (Non-muscle), isoform CRA_a;Cofilin-1	0	0	3477.36	0	0	0	0	0	0	0	0	0	0	0	0	0	0	0	0	0	0	0	2981.26	0	0	0	14639.3	0	0	0	0	0	0	0	0	0	0	0	0	11428	0	10654.3	0	0	8220.7	13665.6	0
E9PKE3;P11142	HSPA8	Heat shock cognate 71 kDa protein	1814.38	0	0	0	0	0	3903.67	0	0	0	2117.26	0	1236.41	0	0	0	0	3872.37	0	2355.06	9133.15	7047.48	6333.66	0	30293	1040.49	20476.8	0	0	3498.63	3214.63	5069.69	5596.7	0	3863.18	7591.5	0	1848.14	0	5208.63	0	8959.2	0	4373.88	0	17674.5	5095.16
F2Z393;P37837	TALDO1	Transaldolase	0	0	0	0	0	0	0	0	0	1452.52	0	0	0	0	0	0	0	0	0	0	9473.65	0	0	0	8272.2	0	10122.8	0	0	0	0	1892.35	0	0	0	0	0	0	0	0	0	3084.06	0	4308.48	0	7843.41	0
F5GXJ9;Q13740	ALCAM	CD166 antigen	3730.65	4265.54	3237.34	4097.32	3242.84	2833.43	3811.47	1532.99	2012.55	1966.57	1857.92	4068.13	2383.73	3594.33	1842.94	0	800.966	2946.13	0	2498.49	2036.19	0	0	0	2830.47	1825.21	1432.27	3889.08	2203.79	1643.68	0	0	954.756	3835.91	2356.39	2566.94	0	1725.93	0	0	3363.8	2684.59	0	1295.62	2816.87	0	8168.78
F5GZZ9;Q86VB7	CD163	Scavenger receptor cysteine-rich type 1 protein M130	4666325	3070.08	5656.16	3705.3	7420.26	334578	7.18826e+06	194053	2.91501e+06	57182.7	1.71068e+06	10016.5	1.16099e+06	5405443	5465.67	3.4358e+06	2654.51	3.97712e+06	7757453	699724	755974	1221590	130770	387730	70486.1	3.28346e+06	1969466	2369062	4357665	850578	3226.31	3901.25	319008	172894	3469.96	2583889	2352.64	5293.53	6335.45	4944.39	336908	361337	255762	1.31487e+06	7422.38	1707563	18463.4
F5H6I0;H0YLF3;P61769	B2M	Beta-2-microglobulin;Beta-2-microglobulin (Fragment);Beta-2-microglobulin	49519.9	81895.5	173454	97389.1	68457.3	57118.8	131502	83493.8	74694.4	128877	59072.8	229128	87311	46566.7	741.582	55614.7	60547.5	1346.85	140660	72572.6	78662.7	90760.9	55585.6	99931.5	69970.1	116654	92657.1	67788.7	86903.5	65489.7	56469.4	78089.2	122168	93792.9	74257.4	93740.7	68564.4	111886	57054.3	108980	89900.9	80763.8	56179.6	101002	79604.7	134659	152435
F5H8B0;P08709	F7	Coagulation factor VII	3550.18	0	3070.53	1384.29	3119.01	2756.5	2680.31	1432.3	1351.82	3172.82	2927.36	3177.8	3184.5	0	0	1110.14	3070.28	3066.07	1520.88	8530	1880.3	3502.51	0	3123.28	5201.47	3757.33	4244.81	1292.26	2931.53	4012.24	2985.8	0	3636.99	0	2872.85	2174.89	0	376.97	2774.24	1157.3	0	0	3269.73	3867.57	1698.24	1835.1	0
G3V0E5;P02786	TFRC	Transferrin receptor (P90, CD71), isoform CRA_c;Transferrin receptor protein 1	9226.1	14566.2	11711.3	18103.6	20732.6	21374.6	13519.1	13180.1	19975.5	17920.3	18258.8	13614.4	17213.6	17048.5	11303.3	14444.4	16904	16245.2	17514.2	27427.1	20014.6	25379.2	19055.6	22405.6	51524.6	13209.2	21743.3	16290.5	22958.4	19988.9	21305.8	18508.9	24190.3	21993	17639.2	24137.2	12573.9	26449	12649.6	26632.7	19769	14649.8	18757.8	20432.1	30325.9	18422.9	21979.1
G3V227;G3V277;G3V2Y7;G3V3H8;G3V3P2;G3V3X0;G3V3Y5;G3V423;G3V456;G3V5U1;P23381	WARS	Tryptophan--tRNA ligase, cytoplasmic (Fragment);Tryptophan--tRNA ligase, cytoplasmic (Fragment);Tryptophan--tRNA ligase, cytoplasmic (Fragment);Tryptophan--tRNA ligase, cytoplasmic (Fragment);Tryptophan--tRNA ligase, cytoplasmic (Fragment);Tryptophan--tRNA ligase, cytoplasmic (Fragment);Tryptophan--tRNA ligase, cytoplasmic (Fragment);Tryptophan--tRNA ligase, cytoplasmic (Fragment);Tryptophan--tRN…	0	0	0	0	0	0	0	0	0	0	0	0	0	0	0	0	0	0	0	2287.22	0	1929.57	1098.29	0	0	0	0	1118.74	0	1012.95	0	0	0	3245.57	0	0	0	0	0	0	0	0	0	1538.44	0	891.358	0
G3V295;G3V3I1;G3V3U4;G3V5Z7;P60900	PSMA6	Proteasome subunit alpha type;Proteasome subunit alpha type;Proteasome subunit alpha type;Proteasome subunit alpha type;Proteasome subunit alpha type-6	1831.02	647.714	0	1683.07	0	1911.04	2142.57	0	785.689	3174.54	0	0	4595.39	0	2878.53	0	0	0	0	2799.73	4261.56	4994.71	0	0	5524.85	2887.44	7702.12	924.489	0	0	0	7254.05	5317.59	3352.73	2206.66	2500.58	0	0	0	5837.63	6708.26	0	0	3916.33	4180.6	62234.6	3411.81
G3V2W1;Q9UK55	SERPINA10	Protein Z-dependent protease inhibitor	23432.2	16038.3	24057.1	24106.2	31755.3	20451.7	22216.9	16527.6	26810.3	26019.2	22011.6	22680.1	25348.5	21593.7	25642.5	33019.3	25245.7	29446.1	27173.4	35085	33985.1	27571	32207.9	29606.8	41571.1	17357.1	31889.5	31389.8	21128.2	30699.5	31938.8	36899.4	46169	27916.1	37254.9	36753.5	23345.2	36541.4	28004	32789.1	48338.3	32071.7	30917.4	40978.5	60472.1	45809.9	25769.8
G3V357;P07998	RNASE1	Ribonuclease pancreatic	2549.88	2522.65	3592.93	2691.84	2972.13	2704.66	3486.99	3018.33	2080.71	2322.88	3776.33	3545.1	1728.67	1680.76	2364.06	2868.92	3040.08	2107.19	2865.17	4471.7	3289.34	5009.12	2935.91	5104.85	3538.41	2411.89	3983.41	3905.43	4254.22	4925.75	3529.12	3341.7	5721.82	4031.81	2167.79	3334.95	3600.4	4981.06	3572.32	8746.37	4472.41	3807.06	2328.86	1998.03	4034.05	6287.2	6338.47
G3V4P8;M0QYG8;M0QYJ8;M0R0C1;M0R1D2;O60234;P60983	GMFB;GMFG;GMFG;GMFG;GMFG;GMFG;GMFB	Glia maturation factor beta (Fragment);Glia maturation factor gamma;Glia maturation factor gamma;Glia maturation factor gamma;Glia maturation factor gamma;Glia maturation factor gamma;Glia maturation factor beta	0	0	0	0	0	0	0	0	0	0	0	0	0	0	0	0	0	0	0	0	4723.33	3271.93	0	0	3373.43	0	6142.41	0	0	0	0	0	0	0	0	0	0	0	0	2295.07	0	0	0	0	0	0	0
G3XAK1;P26927	MST1	Hepatocyte growth factor-like protein	52313.9	51987.6	49169.8	35799.6	58737.8	40034.9	49004.1	58274.1	49314	53792.9	31627.4	47062.7	30149.3	44848.9	47694.5	36468.6	40768.5	15639.9	38266.7	41406.9	39306.4	50574.8	30284.9	65007.2	30322.8	40446.2	32326	22128.4	47158	27094.8	52951.2	27865.3	43923.6	43709.8	33804.5	39900.8	29418.7	43311.8	33040.3	38902.1	39517	36746.9	44611.5	32311	53331	35182.9	44797.7
G3XAP6;P49747	COMP	Cartilage oligomeric matrix protein	3711.4	0	0	2407.64	6979.9	7402.92	4826.73	0	0	6692.64	3109.71	2843.69	2743.18	8392.18	2595.76	0	2810.67	3229.46	5505.66	4446.46	3674.14	0	2297.18	0	0	0	0	3164.95	2129.51	0	0	1226.37	0	83641.4	0	0	2494.29	7645.87	4579.24	3098.48	2896.73	0	1113.39	0	0	0	10190.3
G5E9W6;Q5T5S1	CCDC183	Coiled-coil domain-containing protein 183	38610.5	49725.9	47969.3	58932.3	39880.4	37656.5	56302.8	39652.8	57989.9	66780.4	60023	73970.6	57769	56077.8	59672.3	46334.4	53468.5	66976.2	58020.4	45027.1	31360.8	57279.8	66606.1	52605.4	58466.6	40868	49394.5	47965.1	56138.8	49133.9	54204.3	47291.1	87965.9	68634.6	53577.6	68330.2	49293.6	55388.6	38655.5	64079.3	86302.1	43283.6	56623.9	73251.5	70211.6	65919.1	64371.2
H0Y2Y8;H7C3D3;Q15942	ZYX	Zyxin (Fragment);Zyxin (Fragment);Zyxin	0	0	0	0	0	0	0	0	0	0	0	0	0	0	0	0	0	0	0	0	0	8756.27	4421.34	0	0	0	0	0	0	0	2739.87	0	0	0	0	0	1352.52	0	0	3452.4	3350.78	0	0	0	0	0	0
H0Y300;J3QR68;P00738	HP	Haptoglobin;Haptoglobin (Fragment);Haptoglobin	38315076	24915956	7911352	27136862	23819980	14714938	45203252	19114572	8036480	13272115	24860062	19207244	16103721	20942824	343702	39556376	31269992	29946948	47177592	85530352	45714656	81506208	80902824	43240928	31809286	34622180	26168140	62620140	32794252	50173896	62893400	49851824	87854528	88215152	53887480	67643536	49371052	92181232	54020964	41199528	167025488	48767956	63667756	34263296	122799504	27188764	70765120
H0Y5E4;H0YCV9;H0YDW7;P16070	CD44	CD44 antigen (Fragment);CD44 antigen (Fragment);CD44 antigen (Fragment);CD44 antigen	3069.43	11164.2	6464.41	0	8371.55	8562.29	12817.1	10508.8	5915.46	11639	8336.56	10413.2	8433.71	27205.6	6699.96	9657.98	9143.7	11540.9	7458.56	9206.96	6943.94	5710.73	15310.9	4064.46	11321	10912	12330.9	5260.34	5192.55	6124.4	16622.4	16500.3	3966.07	9103.15	3501.01	11276.7	3853.89	10942.2	0	9253.51	25621.1	14588	2714.65	11434.2	6516.7	9812.7	18704.5
H0YAC1;P03952	KLKB1	Plasma kallikrein (Fragment);Plasma kallikrein	652849	444594	428019	477529	551687	366389	506003	586899	656384	539477	465137	472960	475384	334484	665286	547333	531729	698431	647401	465145	615557	461756	583740	490543	401962	456396	327912	383305	402580	469265	451803	420888	524213	294384	516905	540315	347262	345717	304189	372362	480573	351369	270437	346224	513941	318572	445001
H0YB34;H0YBX3;P52758	RIDA	2-iminobutanoate/2-iminopropanoate deaminase (Fragment);2-iminobutanoate/2-iminopropanoate deaminase (Fragment);2-iminobutanoate/2-iminopropanoate deaminase	0	0	0	0	0	0	0	0	0	0	0	0	0	0	0	0	0	0	0	0	0	0	0	0	0	0	0	0	0	0	0	0	0	0	0	0	0	0	0	0	0	0	0	0	0	0	0
H0YI90;H0YII4;Q5TDH0	DDI2	Protein DDI1 homolog 2 (Fragment);Protein DDI1 homolog 2 (Fragment);Protein DDI1 homolog 2	0	0	0	0	0	0	0	0	0	0	0	0	0	0	0	0	0	0	0	0	0	0	0	0	0	0	0	0	0	0	0	0	0	0	0	0	0	0	0	0	0	0	0	0	0	0	0
H3BTN5	PKM	Pyruvate kinase (Fragment)	0	0	0	0	3891.71	0	2931.21	36831.6	2626.53	4520.79	4345.12	0	4731.87	35746.5	6487.51	0	13366.5	4145.17	0	0	7057.02	6695.19	0	3767.02	9307.54	5625.43	7105.48	0	13450.9	4198.98	0	0	0	0	25633	0	15483.2	0	0	3434.04	0	6156.99	0	0	0	0	0
H7BZJ3;P30101	PDIA3	Protein disulfide-isomerase A3 (Fragment);Protein disulfide-isomerase A3	0	2781.74	2153.87	0	4775.42	0	0	3532.41	0	0	2905.92	0	3665.09	2981.43	3134.18	1439.6	0	2824.92	0	5291.07	8615.31	5514.09	3482.12	4605.15	2540.49	0	6495.86	4094.52	0	3037.26	3938.31	0	0	5216.65	3219.46	2732.66	0	0	2589.68	5576.38	7300.48	4075.19	3815.9	5256.18	6568	3847.75	5343.79
H7C0X8;P40121	CAPG	Macrophage-capping protein (Fragment);Macrophage-capping protein	0	0	0	0	0	0	877.993	0	0	0	0	0	0	0	0	0	0	0	0	0	0	0	0	0	0	0	0	0	0	0	0	0	0	0	0	0	0	0	0	0	0	0	0	0	0	0	0
H7C2J0;P49406	MRPL19	39S ribosomal protein L19, mitochondrial (Fragment);39S ribosomal protein L19, mitochondrial	5745.57	35026.5	60051.2	51989.5	27519.9	70653.6	37770.2	66916.4	39678.2	48726.9	44348.1	78860.5	52744.2	46414.4	43411.5	91528	118289	70825	130364	0	30713.4	179645	133764	0	147161	67301.9	99725.9	5966.53	23443.7	103541	58480.8	73520	128593	208171	40356.6	149123	102305	154820	78222.4	137215	116715	27887.7	103215	64271.2	196083	143934	223323
I3L0K7;I3L239;Q12931	TRAP1	Heat shock protein 75 kDa, mitochondrial;Heat shock protein 75 kDa, mitochondrial (Fragment);Heat shock protein 75 kDa, mitochondrial	0	0	0	0	0	0	0	0	0	0	0	0	0	0	0	0	0	0	0	0	0	0	0	0	44459.7	0	19739.1	0	0	0	0	0	0	4710.65	0	0	0	0	0	0	0	6239.81	0	0	0	8881.97	0
J3KNB4;P49913	CAMP	Cathelicidin antimicrobial peptide	2306.37	0	1495.51	0	1430.83	2608.76	1246.97	0	0	681.415	1759.95	0	0	2028.56	2121.15	2128.11	0	914.323	0	0	0	0	0	0	0	0	0	0	0	0	0	0	0	0	1498.52	0	0	0	1617.32	0	0	0	0	0	0	0	0
J3KPA1;P54108	CRISP3	Cysteine-rich secretory protein 3	3952.68	11009.1	10420.2	3620.95	8510.09	9980.24	6369.58	10420.4	6052.79	3731.42	9842.54	9381.26	9571.22	5144.36	5578.45	5893.12	3660.13	5233.3	6601.15	3494.98	0	2326.57	3439.74	12527.4	5906.07	6554.58	4467.38	4082.62	3920.35	0	4776.38	6921.15	2785.06	3746.64	2684.99	5659.15	8347.64	3309.46	3734.94	2529.44	6442.38	4454.71	2141.05	7890.96	3714.54	0	4005.12
J3KPD9;P22392;Q32Q12	NME1-NME2;NME2;NME1-NME2	NME1-NME2 readthrough;Nucleoside diphosphate kinase B;Nucleoside diphosphate kinase	0	0	0	0	0	0	0	0	0	0	0	0	0	0	0	0	0	0	0	0	11518.7	0	0	0	3389.23	0	5842.8	0	0	13218.1	0	0	0	0	0	0	0	0	585.622	0	0	0	0	0	0	0	0
J3KPS3;P04075	ALDOA	Fructose-bisphosphate aldolase;Fructose-bisphosphate aldolase A	2826.04	0	31232.2	3022.36	6228	0	4216.31	3176.98	3838.68	2339.55	3264.03	17841.1	0	2712.09	2659.39	10268.2	0	4151.07	27261.3	1881.33	16760.1	10257	9495.23	4660.66	22970.6	0	28565.7	2029.28	0	5538.78	3466.25	4955.73	10121.5	7145.05	22083.4	9805.35	23490.7	3055.7	3392.47	5916.79	8281.71	10148.3	6014.84	7591.42	8195.98	19663.6	15541.9
K7EIG8;K7ENL7;K7ENR7;P50552	VASP	Vasodilator-stimulated phosphoprotein (Fragment);Vasodilator-stimulated phosphoprotein;Vasodilator-stimulated phosphoprotein (Fragment);Vasodilator-stimulated phosphoprotein	0	0	0	0	0	0	0	0	0	0	0	0	0	0	0	0	0	0	0	0	0	6635.93	0	0	0	0	0	0	0	0	2272.94	0	0	0	0	0	0	0	0	2887.06	3050.51	1665.39	1452.25	0	2522.53	0	0
K7ELW0;K7EN27;Q99497	PARK7	Protein/nucleic acid deglycase DJ-1;Protein/nucleic acid deglycase DJ-1 (Fragment);Protein/nucleic acid deglycase DJ-1	0	0	0	0	0	0	0	0	0	0	0	0	0	0	0	0	2454.73	0	0	0	15359.9	0	0	2715.33	12114.7	0	33062.7	0	0	0	0	0	0	0	0	0	0	0	0	0	0	12815.9	732.408	0	2489.05	16267.1	0
K7ELW1;K7ENJ0;P54725;P54727;Q5W0S5	RAD23A;RAD23A;RAD23A;RAD23B;RAD23B	UV excision repair protein RAD23 homolog A;UV excision repair protein RAD23 homolog A;UV excision repair protein RAD23 homolog A;UV excision repair protein RAD23 homolog B;UV excision repair protein RAD23 homolog B (Fragment)	0	0	0	0	0	0	0	0	0	0	0	0	0	0	0	0	0	0	0	0	0	0	0	0	1289.98	0	1868.36	0	0	0	0	0	0	0	0	0	0	0	0	0	0	0	0	0	0	0	0
K7EM49;K7EMN2;K7EPF6;P52209	PGD	6-phosphogluconate dehydrogenase, decarboxylating (Fragment);6-phosphogluconate dehydrogenase, decarboxylating (Fragment);6-phosphogluconate dehydrogenase, decarboxylating (Fragment);6-phosphogluconate dehydrogenase, decarboxylating	0	0	0	0	0	0	0	0	0	0	2471.13	0	0	0	0	0	0	0	0	0	7589.06	0	0	0	12656	0	18003.8	0	0	2359.5	0	0	0	0	0	0	0	0	0	0	0	0	0	5901.51	0	9989.56	0
K7ER74	APOC4-APOC2	APOC4-APOC2 readthrough (NMD candidate)	1.66973e+06	802416	616227	714869	1.0976e+06	767921	831600	453540	741279	1.30568e+06	723445	696854	674898	634428	881455	827456	717967	819496	1.37617e+06	563350	1.36143e+06	1.51982e+06	1.24889e+06	596388	984124	445754	540207	893506	557511	520090	880394	799349	879714	998710	886267	770193	602433	590890	339643	716777	800839	482725	769452	448196	1.00522e+06	315076	613931
K7ERG9;P00746	CFD	Complement factor D	10553.2	27871.4	10227.6	27058.1	24865.4	29605.3	33601	34929.5	35627.4	21726.1	27714.1	38895.1	32685.7	22173.2	36610	14460	20467.8	20101.8	20062.5	10252.4	18414.5	24752.7	12573.8	5177.01	9551.44	16221.9	23180.6	5756.06	6914.44	14174.5	19173.3	18770	19214.3	14379.6	21396.9	14564	14916.4	12827.4	8564.87	30657.6	14292	7379.63	11694.3	16982.8	19323	15107.5	15835.1
K7ERI9;P02654	APOC1	Apolipoprotein C-I (Fragment);Apolipoprotein C-I	191822	119409	118758	96078.1	155064	108730	100016	92454.3	52615.7	54953.4	28910.2	30442.3	57345.1	53565.2	49422	18201.1	22797.2	17278.2	8717.57	11490.5	67217.4	21123.2	9172.36	34356.3	6959.58	29248.6	10248.8	12079.7	15750.1	11910.8	3366.48	24770.6	14025.6	21670.2	30826.9	15964.6	32473.7	20910.8	28592.3	9155.03	22765.3	20143.1	8718.29	8313.7	13296.4	19665.4	0
M0QZ18;Q8TF21	ANKRD24	Ankyrin repeat domain-containing protein 24 (Fragment);Ankyrin repeat domain-containing protein 24	3517.31	0	2030.69	0	2291.81	0	3134.39	0	2988.93	2916.53	2711.43	0	3475.95	4644.55	3791.82	0	0	786.414	0	0	0	0	0	0	0	0	11785.9	0	3528.68	0	0	0	0	0	2853.19	0	0	0	0	0	0	0	0	0	0	0	0
O00187	MASP2	Mannan-binding lectin serine protease 2	48356.5	48977	23652.1	29048.8	40525.2	33393.6	35269.4	30885.1	25038.8	21409.2	24258.5	25705.4	15318.4	18366.9	26896.8	19936.9	32534.6	36374.3	53760.5	23607.2	34512.2	62633.9	47621	61049.5	42552.1	27356.2	22899	33348.6	43459.9	25684.9	60176.4	35553.5	37134.7	49903.3	23749.2	33615.8	50628.8	40922.9	19696.2	78277.9	40265.9	31410.3	46412.8	29970.7	84810.9	38350.8	27537.9
O00391	QSOX1	Sulfhydryl oxidase 1	11408.5	10923.7	17633.5	13170.9	13681.1	14610.5	14284.1	15919.5	14466.1	13922.6	16346.9	16365.4	14790.4	14207	14401.2	9809.54	11032.4	10316.6	11870.5	12941.9	13945	11761	13703.3	14565.2	6711.31	10842	10997.2	12612.3	12962.2	10915.4	10018.2	9402.32	7849.35	16267.3	13501.4	7173.3	7803.71	15804.3	12085.2	12749.3	17429.7	15060.9	10014.1	15338.8	8487.21	13357	20766.7
O14791	APOL1	Apolipoprotein L1	130966	164633	138968	163032	127899	115945	164794	139803	210860	200148	178795	129143	155891	111437	124441	127623	109191	183137	85290.9	170736	92385.1	118278	104369	156535	232986	119337	164026	150550	149004	219966	104266	126740	150028	113885	150670	144883	150049	49770.1	162991	81422.2	162160	99397.1	141331	165235	83849.8	75086.8	84935.9
O15204	ADAMDEC1	ADAM DEC1	0	0	4483.88	5446.08	4486.87	0	3627.58	3880.55	3058.14	2238.68	3043.09	5819.26	0	4456.25	6499.47	3250.96	2624.95	1807.74	4862.44	0	0	0	0	6094.37	0	0	4986.5	7218	4969.16	2126.84	2394.86	4677.55	0	0	2059.69	4083.62	0	3962.15	3497.02	3528.45	4048	5497.1	0	3217.34	2815.55	7396.44	0
O43866	CD5L	CD5 antigen-like	332211	1.19911e+06	1.34569e+06	533485	1.16901e+06	687759	499228	854798	711165	1.17467e+06	658863	601083	817803	748435	371717	869586	533709	549500	1.04349e+06	1.38015e+06	1.07061e+06	1.20062e+06	976716	784801	947304	525321	351764	977504	1.07711e+06	1.01455e+06	1.11867e+06	517687	1.42469e+06	1.63896e+06	781657	950116	730804	932449	688161	680638	348651	1.1764e+06	884528	911386	849458	674107	1.69941e+06
O60814;P06899;P23527;P33778;P57053;P58876;P62807;Q16778;Q5QNW6;Q8N257;Q93079;Q96A08;Q99877;Q99879;Q99880;U3KQK0	HIST1H2BK;HIST1H2BJ;HIST1H2BO;HIST1H2BB;H2BFS;HIST1H2BD;HIST1H2BC;HIST2H2BE;HIST2H2BF;HIST3H2BB;HIST1H2BH;HIST1H2BA;HIST1H2BN;HIST1H2BM;HIST1H2BL;HIST1H2BN	Histone H2B type 1-K;Histone H2B type 1-J;Histone H2B type 1-O;Histone H2B type 1-B;Histone H2B type F-S;Histone H2B type 1-D;Histone H2B type 1-C/E/F/G/I;Histone H2B type 2-E;Histone H2B type 2-F;Histone H2B type 3-B;Histone H2B type 1-H;Histone H2B type 1-A;Histone H2B type 1-N;Histone H2B type 1-M;Histone H2B type 1-L;Histone H2B	4933.5	5786.74	0	0	0	2179.41	7904.55	1521.79	2520.93	10425.1	9830.95	904.676	2472.39	5651.71	0	13788.1	10847.6	15006.5	6737.81	5966.1	17883.6	19225.3	17509.9	19347.1	1893.82	4239.21	6995.42	6496.62	1569.89	2254.24	20662.8	4417.08	18623.6	9210.87	7185.41	4872.14	8073.67	3230.57	2472.63	26811.2	15502.1	13029.5	6412.42	5358.49	17037.4	10977.6	18175.7
O75223	GGCT	Gamma-glutamylcyclotransferase	0	0	0	0	0	0	0	0	0	0	0	0	0	0	0	0	0	0	0	0	898.762	0	0	0	0	0	0	0	0	0	0	0	0	0	0	0	0	0	0	0	0	0	0	0	0	2638.23	0
O75636	FCN3	Ficolin-3	297479	222803	105651	145582	269620	222536	285444	193774	260207	79048.5	126955	175864	91410	117429	229393	162774	163562	250402	222883	112680	301569	233037	245574	400530	253575	150021	193900	179839	327561	291187	242709	167079	217863	180921	134113	165654	192388	35442.7	181554	312011	273969	391059	232593	249136	387761	278851	133663
O75882	ATRN	Attractin	121622	103420	100663	100767	108754	102653	120862	114271	125093	99253.1	110355	87113.3	83041	98283.2	109980	121717	108388	115361	103530	57239.4	75464.9	54372	75740	67034.3	69681.8	76974.4	63345	53297.2	85662.3	64544.4	61579.4	100710	98484.3	63943.5	77242.6	69465.6	77672.7	64390.9	58288	56965.3	90028.1	63869.8	58816.6	69663	72515.9	62510.3	79614.9
O95445;Q5SRP5	APOM	Apolipoprotein M	370589	357101	424908	387428	343087	318502	322907	206859	402444	471451	428291	349433	476391	298947	373766	224108	350172	373425	339431	238309	304040	238964	215074	225396	251166	346016	215062	270723	340604	155253	237592	267587	324833	209237	322749	261351	185679	205721	160206	265958	211758	260336	274576	316472	311061	127932	157021
O95497	VNN1	Pantetheinase	7615.64	11275.7	0	5196.72	8290.8	5503.13	0	0	2794.92	5331.09	7176.51	0	5709.88	0	14189.8	7097.96	5305.63	4360.41	0	0	0	0	3125.35	0	4430.91	0	0	4247.3	0	3724.99	2864.22	0	0	3535.54	9524.89	3399.49	0	0	2592.22	0	0	0	0	7299.96	0	0	0
P00338	LDHA	L-lactate dehydrogenase A chain	2631.48	0	0	0	0	3037.56	3523.73	2424.95	2595.6	2869.64	3586.05	3568.94	3410.45	3546.14	0	2576.8	3206.74	5175.77	0	7997.06	8410.79	0	0	3598.69	9454.87	3492.74	15560.7	0	4873.74	5045.52	0	0	0	3017.84	5377.66	0	0	0	2686.73	0	0	6720.71	3012.29	8179.96	0	6472.94	0
P00352	ALDH1A1	Retinal dehydrogenase 1	0	0	12452.9	0	0	368615	2289.75	0	0	0	255955	0	0	0	24636.5	0	0	5082.83	0	0	9009.25	85590.3	10692.3	0	10410.7	0	11346.1	0	0	0	1257.18	0	0	0	7958.6	10663.2	0	0	0	0	14578	0	0	4272.88	13920.1	6805.46	0
P00390	GSR	Glutathione reductase, mitochondrial	0	0	0	0	0	0	0	0	0	0	0	1698.68	0	0	0	0	0	0	0	0	0	0	0	0	8068.08	0	14688.6	0	2498.02	2017.69	3010.25	0	4027.87	5124.08	0	0	0	0	0	5254.07	0	0	0	0	190778	0	6536.46
P00441	SOD1	Superoxide dismutase [Cu-Zn]	0	0	0	0	0	0	0	0	0	0	0	0	0	0	0	0	0	0	0	0	28808.1	0	0	0	34200	0	70367.3	0	0	14405.2	0	4589.79	0	0	2045.92	7900.43	0	0	0	0	0	16938	0	9331.35	0	26049.2	0
P00450	CP	Ceruloplasmin	2.41669e+06	1.73215e+06	2.2243e+06	2.07888e+06	1.8937e+06	1.69986e+06	1980812	1.94359e+06	1.77424e+06	2227036	2154026	2.28323e+06	2.11771e+06	2593898	2.21851e+06	2.34663e+06	1.75313e+06	2.16134e+06	2364593	3.06542e+06	2632483	3394783	3.22783e+06	2484163	3.54515e+06	1.89725e+06	2.56925e+06	2.95954e+06	2325237	2.84556e+06	4.09643e+06	2.41127e+06	4066648	5365024	2553093	3.80324e+06	2.19269e+06	3.79137e+06	2.44859e+06	4247896	4.11867e+06	2.72534e+06	3.1303e+06	3.04484e+06	4464883	4.0822e+06	3.68609e+06
P00451	F8	Coagulation factor VIII	0	0	0	0	0	376.546	0	0	0	0	0	936.356	0	0	0	0	0	3033.78	6280.35	0	0	31879	3465.69	0	0	0	0	0	0	0	3949.99	1081.5	0	2051.78	0	0	0	3642.7	0	2999.83	5273.03	0	0	0	3130.18	1256.93	0
P00488	F13A1	Coagulation factor XIII A chain	2881.21	6515.87	6636.82	2849.6	7457.14	4867.43	5671.62	5018.43	3590.65	7484.63	4436.58	11955.5	9619.52	13065.7	6511.03	5533.58	6905.33	4900.71	7809.38	0	14210	3652.83	1870.95	4248.56	2331.5	4448.37	5566.08	37133.5	4564.31	2467.55	3167.92	2732.13	3408.07	4640.91	4112.16	4297.44	3578.59	0	4235.77	3268.22	3975.51	3574.94	2757.77	6755.28	3668.36	5445.5	6523.59
P00491	PNP	Purine nucleoside phosphorylase	0	0	0	0	0	0	0	0	0	0	0	0	0	0	0	0	0	0	0	0	5632.6	0	0	0	0	0	5477.7	0	0	606.218	0	0	0	0	0	0	0	0	0	0	0	0	0	0	0	0	0
P00558	PGK1	Phosphoglycerate kinase 1	0	0	0	0	0	0	0	0	0	0	0	0	0	0	0	0	0	654.534	0	0	3158.83	608.889	0	0	3724.68	0	8221.37	0	0	385.047	0	0	0	0	0	0	0	0	0	0	0	5101.76	0	0	0	3259.23	0
P00568;Q5T9B7	AK1	Adenylate kinase isoenzyme 1	0	0	0	0	0	0	0	0	0	0	0	0	0	0	0	0	0	0	0	0	0	0	0	0	0	0	10953.3	0	0	0	0	0	0	0	0	0	0	0	0	0	0	1959.8	0	0	0	7331.61	0
P00734	F2	Prothrombin	1.77278e+06	1.40728e+06	1.37408e+06	1.60961e+06	1.59731e+06	1.16728e+06	1.53616e+06	1.43074e+06	1.72194e+06	1.62572e+06	1.45203e+06	1.22324e+06	1221641	1.18789e+06	1.34927e+06	1.16438e+06	1.07288e+06	1.49879e+06	1.60482e+06	1.3973e+06	1.49967e+06	962341	1827830	1.30401e+06	1.05669e+06	1.12842e+06	878183	1.32461e+06	1.30897e+06	1.15489e+06	1.37434e+06	1.23501e+06	1.83742e+06	1.46152e+06	1.47586e+06	1.114e+06	930360	1.20475e+06	1.06344e+06	1.58695e+06	1.85889e+06	947053	1.092e+06	1.2669e+06	2.09213e+06	889492	1.22662e+06
P00739	HPR	Haptoglobin-related protein	289734	198172	164413	196741	166205	135528	318886	157652	354253	330617	217636	146564	146645	163177	67722	274961	255386	190198	349964	215539	249937	326504	355459	165403	303013	150858	242953	188892	239436	199769	322868	257117	321009	281956	112927	357862	249249	108397	134303	123615	303954	80970.4	151695	105088	83516.4	65993.1	68704.8
P00740	F9	Coagulation factor IX	73096.1	64170.8	49303.4	46094.5	57561.5	57139.2	54222.6	53638.8	58961.3	71598.4	60762.3	47021.6	36914	48573.4	32792.8	60230.7	64059.3	61942.1	69105.2	75911.5	67205.9	84651.7	107495	61943.8	44775.3	36470.3	40710.2	91251.9	31412.1	53024.3	89347.9	47163.2	69290.7	98377.2	55715.2	73768.3	63137.9	83245	45002.8	79815.3	155718	71331.3	65463.3	41824.2	92602.2	77854.8	63232.5
P00742	F10	Coagulation factor X	138954	90806.1	98864	105870	130973	115685	129844	114199	154611	137080	145370	138722	120467	114253	144158	124629	117982	132171	132657	121818	180080	113727	166375	119783	134671	93670.9	84486.1	127094	94377.5	132237	144653	100680	189798	153572	138457	131994	92501.2	120303	108538	129930	237470	81592.8	120102	110436	141548	107221	102096
P00747	PLG	Plasminogen	1.75761e+06	1.96551e+06	1.48495e+06	1.75426e+06	1.64113e+06	1.34494e+06	2.03269e+06	1.39478e+06	1720873	1.67254e+06	1.50952e+06	1.87172e+06	1.47226e+06	1.42815e+06	1.52589e+06	1.4052e+06	1.42281e+06	1.78464e+06	1.84792e+06	1.44105e+06	1.44877e+06	1.5785e+06	1.88965e+06	1.58664e+06	1.66273e+06	1.2902e+06	1.16614e+06	1.37505e+06	1.31648e+06	1.48537e+06	1.91964e+06	1.82115e+06	1.96095e+06	1.87534e+06	1.59042e+06	1.74174e+06	1.21916e+06	1.6572e+06	1.10788e+06	2.01835e+06	1640813	1.15514e+06	1.53903e+06	1471917	2.83557e+06	1596765	1.63944e+06
P00748	F12	Coagulation factor XII	210283	191954	359380	146396	398161	175446	654206	201218	444170	233923	490636	201649	181115	286154	210248	308387	388102	388810	366937	140183	183445	233381	380075	241291	211603	364314	134252	185327	159692	193255	255148	268553	362740	125185	540809	150124	249653	243748	115571	195219	296569	153337	183341	157696	223150	109284	171701
P00915	CA1	Carbonic anhydrase 1	55956.1	25744.9	23849.5	43818.3	11670.1	46341.9	50466.7	34091.1	83110.8	23143.3	46118.8	50828.7	13190.6	30353.9	23762.8	68623.3	127455	142226	27926.3	34123.1	637928	45115.4	76306.7	81232.5	1.04359e+06	40300.2	2.07455e+06	33087.4	44037.8	230431	15888.4	131932	33483.4	8356.24	117907	142972	82571.1	22107.7	25737.4	49591.5	18697.3	409157	41946.3	314596	18872.3	571520	28654.6
P00918	CA2	Carbonic anhydrase 2	4343.96	0	1431.69	6236.2	0	5314.95	5733.78	3393.19	8702.96	3739.04	3784.06	5983.13	2324.02	3280.67	2896.51	8194.52	14285.4	16408.7	4099.04	2997.33	42558.9	9021.88	12175.4	4897.54	120815	4288.11	174534	5427.21	8600.14	27917.1	4538.56	14935.1	5394.72	0	11269.1	22555.9	11118.1	3832.01	2619.9	7255.73	2067.25	53833.7	5973.19	36904.6	4144.82	109708	4889.99
P01008	SERPINC1	Antithrombin-III	358572	576168	525762	370914	344880	506222	588132	493462	543671	414203	411238	656170	451787	442372	450276	347003	352600	373854	267891	448963	359006	200695	192243	493910	382984	464379	502871	441083	433260	436528	225007	265565	237070	266920	469146	290677	344094	216659	463259	218077	289018	338312	277683	532605	332271	347514	237960
P01011	SERPINA3	Alpha-1-antichymotrypsin	3.27183e+06	4084989	2925541	3.94721e+06	3.78288e+06	3195832	2.66267e+06	3.15519e+06	4090344	3.84906e+06	3.92508e+06	4376183	3.15007e+06	4976971	3.52844e+06	3.10118e+06	2.69236e+06	2645538	2.53577e+06	11807843	6.03177e+06	7755589	8560681	6.56176e+06	6.9546e+06	3.8324e+06	7151796	13184658	5679943	6406773	7626718	3.53627e+06	7609547	10187632	4759639	5743947	4.14753e+06	7098383	5.56246e+06	9886937	14762226	7166034	5631535	8.15467e+06	14452910	7.39695e+06	8853415
P01019	AGT	Angiotensinogen	521895	769840	590881	568088	586026	443680	778680	633771	515985	586937	519556	536455	406278	400812	438331	361471	553914	451892	293433	884531	408000	217524	458417	621302	1.27248e+06	396195	612924	915030	556996	551295	310135	343577	361903	308407	608924	356684	407004	226510	488260	302684	306867	570550	354242	469986	239739	450177	483858
P01023	A2M	Alpha-2-macroglobulin	9149401	12182317	18666480	25388218	12660907	10581846	19513750	19150820	18215716	10056831	13750749	33281692	19453280	20948212	13123300	8709367	10293038	13365750	9644709	12473564	6949798	9773429	8257151	14380021	8415878	28642590	13492227	11454709	23011250	11458325	8923782	8657828	13155717	14135597	15119649	15198325	13190938	13480920	11087892	10518223	8395657	21861126	6360891	20655978	12804313	17390510	17739700
P01024	C3	Complement C3	9917550	6196279	5485917	6446996	6354400	6.9974e+06	6187340	5.53379e+06	6.39905e+06	4465840	6451364	4.69919e+06	5.58593e+06	6507353	7189129	5.05743e+06	4.08356e+06	5278005	5.0066e+06	6812500	10250701	3651403	4245763	8070243	6265334	5.23465e+06	6535013	7.70131e+06	5749278	7.75699e+06	4.79863e+06	4.57751e+06	5614746	5.08335e+06	7193882	4957095	5623620	4.33253e+06	6997362	4.27594e+06	4.74727e+06	4.59252e+06	3.95189e+06	5241273	4.08806e+06	5.2611e+06	4.54119e+06
P01031	C5	Complement C5	614983	458775	499800	406889	584979	418160	487002	434271	413935	500452	530078	462303	499201	500255	536343	520115	354125	523376	359521	650421	598878	485642	476273	545365	379742	522654	514284	611111	496037	518277	592340	446343	436403	569884	476368	433053	441209	510858	452708	521574	589989	537032	382938	507432	399970	421592	422612
P01033;Q5H9A7	TIMP1	Metalloproteinase inhibitor 1	5792.34	0	13176.2	16733.7	7445.25	8884.69	2322.41	7328.36	5375.58	15215.4	11595.7	11433.9	14488.6	8727.4	13214	0	5453.42	1032.08	7050.16	14044.3	19754.4	19908.8	7331.2	12646.6	0	5412.87	2841.05	8600.9	10002.2	0	10198.1	0	10416.3	13209.5	13261.3	5654.26	0	8731.51	6606.48	12649.9	11874.7	0	3083.02	0	12912.9	4472	16580.9
P01034	CST3	Cystatin-C	27529.2	27601.1	27538.2	30603.8	41974.2	27677.9	40136.4	36356.7	36205.3	39534.8	32476	45339.7	32081.5	19604.4	26153.4	26526.9	36302.6	28131.3	45678.4	33897	34463.1	42594.7	34898.1	35008.8	25123.2	27130.9	51290.2	28395.7	37240.1	45088.3	39368.1	43258.1	42186	22918.8	20922.7	49156.5	22029.3	51556.7	40391.6	39864.7	41067.5	25414.8	39279.7	34620.7	35922.9	37709.4	40153.7
P01042	KNG1	Kininogen-1	3713810	3016723	2960553	3.02304e+06	3.19649e+06	3.07329e+06	3.25962e+06	2897568	3.65727e+06	2.46169e+06	2886235	2.76874e+06	2.41791e+06	2.8981e+06	3.1004e+06	2.26762e+06	2126696	2.72808e+06	2593461	2577333	3054616	2.07048e+06	2.21443e+06	3.22617e+06	2.53601e+06	2.0953e+06	2100519	2.68116e+06	2.39606e+06	2.30662e+06	2.34219e+06	1892376	2307562	2.02043e+06	2.57663e+06	2.17375e+06	1.71029e+06	2070213	1.5496e+06	2.429e+06	2.31306e+06	2.22292e+06	1.71385e+06	1.97071e+06	2.85818e+06	2.01831e+06	2.30007e+06
P01137	TGFB1	Transforming growth factor beta-1 proprotein	13109.2	14022.8	4572.4	47117.8	32975.1	30235.8	40960.5	12681	13665.2	36503.2	16744.1	12817.2	12072.4	9017.36	12404.5	2406.6	24374.6	4455.02	0	6471.48	8803.64	0	0	10796	3800.34	13786.1	10227.3	6582.31	7615.48	6980.44	22944.9	0	0	18989.8	9543.53	15699.9	2747.08	0	3845.87	0	8466.79	5774.18	14802.1	5788.19	0	0	31636.3
P01344	IGF2	Insulin-like growth factor II	82224.5	65718.3	62328.8	63668.1	59431	53414.7	68328.6	60998.9	60742.6	53410.5	59544.9	121816	65937	49397.1	46810.6	118190	126971	51225	171025	89149.5	56341.4	85548.6	73524.9	54301.9	41083.4	44444.5	106937	45261.1	42254.2	96009.9	70010.6	114946	108446	47623.6	60840.1	113704	86344.7	49134.6	62140.3	30011.1	81283.9	67581.4	135548	54763.9	100640	142127	57472.9
P01599	IGKV1-17	Immunoglobulin kappa variable 1-17	41100	73230.6	109195	66469.4	80948	65411.1	67676.4	81444.7	61626.4	103563	45124	62554.3	96535	59149.3	50871.4	59562.6	44544.3	31461.8	39138.3	38108.1	89710.1	34320.7	53033.6	47344.5	72544.9	55451.5	34257.4	30660.8	72610.1	52198.3	49940.9	37089.9	33930.3	38524.8	62870.6	41456	54650.7	68603.2	102795	101107	30295.2	73077.6	51236	76820.1	73337.8	57937.7	101314
P01602	IGKV1-5	Immunoglobulin kappa variable 1-5	1.95567e+06	2.04376e+06	3.2226e+06	7045737	4.09988e+06	2.68498e+06	1.98553e+06	2.51066e+06	1.80405e+06	2.66358e+06	1.18025e+06	2.17536e+06	3149287	2.48658e+06	1.87331e+06	1.18806e+06	1.46395e+06	1.54946e+06	1.49321e+06	2408057	3.20844e+06	2117385	1.4402e+06	2868328	1.9639e+06	914734	1.39523e+06	1.94599e+06	3.19407e+06	2.23113e+06	1.47836e+06	1.4045e+06	1.74933e+06	1.98861e+06	2.60264e+06	1.50645e+06	1.93899e+06	2.84964e+06	2.98849e+06	2.00459e+06	1.30592e+06	2.94177e+06	2.34704e+06	4305204	1.31197e+06	1.85919e+06	3.6854e+06
P01619	IGKV3-20	Immunoglobulin kappa variable 3-20	3.85447e+06	1.81117e+06	5.72319e+06	3780583	3.49341e+06	2.09219e+06	2.38691e+06	4583441	3.08597e+06	4507232	2.07244e+06	4276019	5056078	4.17205e+06	3.85748e+06	3.87103e+06	2329922	2.83891e+06	3.55843e+06	2594873	4.02774e+06	5037491	3.01069e+06	2.25313e+06	3.18752e+06	4.08993e+06	1.91589e+06	1.99264e+06	3.34592e+06	2.54399e+06	2.68863e+06	2845753	2894215	3133501	3.29959e+06	1.79835e+06	3.61796e+06	4857808	3.37326e+06	4285929	3.45639e+06	3212092	3.42826e+06	4837204	3.9251e+06	1.94847e+06	6706818
P01701	IGLV1-51	Immunoglobulin lambda variable 1-51	293243	254111	430334	237598	545682	560278	150259	390259	357957	321606	227416	402677	408238	190531	413824	257603	220576	157732	148594	493255	316975	514516	220600	317126	426145	332104	217442	207035	161374	252375	317893	221339	318502	402688	225466	199253	244180	325702	54689.5	412180	279199	481430	323020	465439	453037	267016	622819
P01714	IGLV3-19	Immunoglobulin lambda variable 3-19	305344	390412	376556	498266	683621	416111	377348	513180	365478	160319	153945	276132	387034	435358	309675	504874	567838	313806	354246	725368	388172	3.46713e+06	738823	711265	545506	514780	391176	764204	572583	221900	568345	426065	864169	913947	448017	675548	797626	704501	420117	1575715	373953	608465	520328	334175	655802	557941	843589
P01780	IGHV3-7	Immunoglobulin heavy variable 3-7	1.74079e+06	3.21381e+06	4.06354e+06	3943470	3.41308e+06	3106277	2.53793e+06	2.49872e+06	2.46458e+06	2.70648e+06	1607194	2.65385e+06	2.84736e+06	3.66833e+06	2.55313e+06	2.54794e+06	2.03299e+06	2.28529e+06	1.36245e+06	2.9924e+06	3.78516e+06	2.71191e+06	1.62374e+06	3.45614e+06	3.17382e+06	1.99411e+06	1.84471e+06	1.99797e+06	3.43681e+06	2.2245e+06	2.44064e+06	2.06926e+06	1.61068e+06	2409890	3314681	1.7506e+06	2864882	2034995	2.09509e+06	3.25445e+06	1.70446e+06	2.94232e+06	1.78124e+06	3.98419e+06	1.83072e+06	1.95242e+06	3.99918e+06
P01782	IGHV3-9	Immunoglobulin heavy variable 3-9	576713	586986	355891	534394	332843	390453	372860	348686	216629	364681	274167	310775	498994	373337	317667	253582	279422	195168	174156	535170	884667	279739	182272	216815	593900	324800	252335	197834	374397	387875	164713	108817	239056	159101	402425	141003	269312	166955	329578	346119	273750	318213	817322	685028	235489	327883	268389
P01833	PIGR	Polymeric immunoglobulin receptor	3868.41	0	0	4069.95	0	0	7577.76	0	0	5513.45	8027.89	5052.29	4297.02	0	2638.6	0	0	26314.1	0	0	6882.02	0	0	0	5425.87	6159.29	0	7563.64	2010.8	7903.29	0	0	3586.64	0	5023.87	1044.14	0	0	0	3986.18	0	11803.1	0	3313.2	42747.6	0	3607.63
P01834	IGKC	Immunoglobulin kappa constant	28260096	25832850	35828152	33444064	25816554	21560852	25736878	33216930	23825632	27960574	18626128	27469202	32065104	23667834	26863484	23091284	14205348	15884469	19058900	22120300	31357810	22791416	18520192	18419346	20350542	25538634	15684424	13013370	28608864	22598944	16525838	15496424	15728655	18958256	24886174	18026670	18916620	19629666	33065522	20892452	15963639	22172174	19274466	32806316	18967236	14580359	26151348
P02042	HBD	Hemoglobin subunit delta	51272.1	51494.6	52860.7	98171.1	29809.3	94569.1	85104.5	65620.2	141748	53615.5	88195.3	98145.5	18611.7	51138.8	41316.7	177802	196110	241745	68308.7	81750.9	1.53081e+06	124050	200407	117184	2911139	84202.2	4.20678e+06	79478.5	111358	445640	54771.6	240665	88358.4	40620	199971	350115	204105	66998.6	71055.6	124576	58331.3	843986	124949	793174	48839.2	1.99142e+06	86224.6
P02533	KRT14	Keratin, type I cytoskeletal 14	63998.7	69511.3	64803.1	64421.5	67798.2	66459.4	65466.3	62646.3	57034.6	51868.8	49174.7	66627.5	60070.3	63586.9	51985.4	152124	46105.2	41548.2	46020.4	111635	50839.8	46216	50828	79312.3	62793.2	74066.1	51233.4	72056.2	62282.5	59596.9	43546.1	49914.8	60528.5	56208.7	44282.9	48910.1	76313.6	62754.1	99615.7	51176.7	59943.9	81602.5	49020.7	58306.3	60573.3	74204.9	78080.9
P02538;P48668	KRT6A;KRT6C	Keratin, type II cytoskeletal 6A;Keratin, type II cytoskeletal 6C	28895.3	31782.4	36992.3	30216.6	27298.3	60629.6	23122.9	50185.7	37139	38437.5	21177.1	19567.9	69866.8	63316.2	23539.4	37145.6	39521.8	21390.4	36332.4	244891	34039.6	71185.2	50285.6	60627	114346	65339.7	34084.1	30602.7	18044.9	47305.3	44470.3	36936.5	26437.9	17517.9	12942.5	19652.6	28160.3	154241	60913.4	50401.4	14339.2	62356.8	33957.7	41873.6	23608.6	35802.7	41482.2
P02549	SPTA1	Spectrin alpha chain, erythrocytic 1	0	0	0	0	0	0	1	13180.4	15429.6	8551.46	0	11920.8	6383.56	0	10226.4	10155.8	0	0	0	3785.25	11312.9	0	0	0	13032.8	0	24743.2	12491.7	0	4688.32	0	0	0	3428.13	0	5407.54	0	0	6192.84	0	1999.67	0	0	5429.07	2234.38	6712.27	0
P02647	APOA1	Apolipoprotein A-I	18612944	21516786	29878098	22445408	20759938	24770204	24338556	20418700	23559724	27825764	25155962	29128468	32629896	31392954	23803976	11093877	17880086	16175593	16877284	12910974	19320736	14541344	14044134	18223674	19107240	24957810	18327874	12216181	17035478	14104463	9429375	14383663	18461112	14787685	19666522	21021768	14395017	16128037	16220996	9929633	18134868	15320321	10544923	20785058	18499894	10257518	12902835
P02649	APOE	Apolipoprotein E	3.61206e+06	988275	1.29503e+06	1309008	1.52633e+06	1.34136e+06	1.29521e+06	1.13068e+06	1.43508e+06	1.74234e+06	1.40922e+06	1743776	1.74219e+06	1736026	1437559	1.15701e+06	1.83962e+06	2.01426e+06	999582	1.10994e+06	1060395	1.32914e+06	1.05254e+06	1.83007e+06	1.33225e+06	1.36322e+06	1.48067e+06	1.39336e+06	1.40883e+06	1.43306e+06	802968	1522412	1.47152e+06	1.4913e+06	1.60196e+06	1.43037e+06	1.01209e+06	960859	1382388	1.59307e+06	1.35289e+06	1.2471e+06	781443	1.45208e+06	1.64599e+06	988031	1.19466e+06
P02652;V9GYG9;V9GYM3	APOA2	Apolipoprotein A-II;Apolipoprotein A-II (Fragment);Apolipoprotein A-II	3.35247e+06	4536579	4678385	4639346	3.59099e+06	4016523	4818293	4723478	5.47268e+06	5942172	5427341	5373595	5016170	5.38337e+06	4.59074e+06	3.93562e+06	5478828	3.84197e+06	4559763	3508537	3.36395e+06	2872318	3.49976e+06	4.64918e+06	4523491	3902713	4.25912e+06	4.13426e+06	3.6314e+06	3.90856e+06	3.77027e+06	4.28848e+06	6.81236e+06	3.88049e+06	4.01108e+06	4946033	4763832	3.32751e+06	2.70606e+06	3.58121e+06	3.74714e+06	3.35572e+06	3.19077e+06	5.4184e+06	4.40019e+06	4.133e+06	4607625
P02671	FGA	Fibrinogen alpha chain	115962	60610.9	74178.3	106556	98945.1	77071.3	79567.2	111543	73703.7	75440.2	97558.2	95398.6	71395	99273.4	91529	88353.1	53068.5	59856.1	109830	173275	153982	165942	147467	152894	163846	137114	162297	183807	160307	148943	151272	123818	270645	258131	107185	238414	79016.8	185079	155374	164921	366456	157755	121154	155030	255397	168529	242910
P02730	SLC4A1	Band 3 anion transport protein	7606.67	8583.89	5256.15	10936.8	3899.92	9950.63	29179.1	11508.9	15727.3	6506.77	11760.7	15408.7	6398.37	11347.8	7221.93	19002.3	28161.3	69213.1	11553.8	7726.63	304115	11069.3	18606	15749.6	446454	15763.5	776119	4885.56	8453.01	97761.2	10076.6	30078.8	6381.66	0	34623.6	40330.5	17310.8	3909.92	5375.14	12524.5	4239.56	11556.1	9599.06	154049	0	276554	7175.27
P02741	CRP	C-reactive protein	21558.5	0	3847.7	0	24819.1	6430.33	0	3161.2	8420.11	10434.9	11513.9	0	0	12974.8	3463.29	7470.27	2759.21	9241.54	7150.98	293866	71715.6	70102.5	54759.9	61379.4	74326.7	2243.48	215717	948284	57629.9	163755	256936	51147.5	202284	154779	117718	116455	40636.2	98538	106098	140025	552002	183426	132078	125850	317938	247789	118463
P02743	APCS	Serum amyloid P-component	186000	110840	30940.6	37561.6	119955	71579.6	100405	136854	69934.3	72948.7	43829.5	21980.4	21952.1	50159.5	81734.4	21737.4	15108.8	26773.2	18372.8	163888	59450.5	12179.7	17639.9	101909	10326.3	25348	29461.1	93194.4	21303.8	20606.4	16367.9	19707.7	16593	14564.2	41145.3	19009.2	105342	13254.1	48190.8	15566.4	19045.4	54191.3	27770.9	29102	17611.6	15001.4	11489.4
P02745;X6RLJ0	C1QA	Complement C1q subcomponent subunit A;Complement C1q subcomponent subunit A (Fragment)	156119	364821	188538	201421	298321	323045	117725	159274	155771	280414	152614	169978	123912	158436	195641	166558	156758	117743	217100	222614	179983	185786	174453	191049	205032	135769	280816	216365	184216	276829	152777	221489	179838	213931	190397	187989	282840	226319	167538	277351	237185	155076	231662	133902	221220	172709	290278
P02747	C1QC	Complement C1q subcomponent subunit C	411652	585655	557931	435460	691405	520368	507382	567458	592414	591230	596323	607035	387603	534076	521217	564094	561565	452048	535788	619541	382712	529846	640655	558808	497763	520046	479248	460420	568312	471037	559939	572517	649882	634982	566693	584008	488315	641500	450501	786918	744119	480228	560969	484798	544226	590298	654605
P02748	C9	Complement component C9	555673	406005	508761	547345	374797	336611	404478	439407	534759	710025	309861	610688	552455	705192	457280	649742	308645	408175	551772	1.47714e+06	1.07132e+06	1.59166e+06	1.02056e+06	1.06174e+06	1.16482e+06	716219	1278101	1.54478e+06	938094	1.43209e+06	1.98132e+06	881748	2306418	2.09228e+06	940776	1.73348e+06	862107	1668351	1.0265e+06	1.59909e+06	2009241	1173254	1.60203e+06	1.29544e+06	1.99457e+06	1.74322e+06	1.33207e+06
P02749	APOH	Beta-2-glycoprotein 1	1.8053e+06	2008253	1.64712e+06	1.90468e+06	2.03793e+06	1.95608e+06	2.09109e+06	1.60706e+06	1.9801e+06	1653596	1.7023e+06	1.5858e+06	1.49064e+06	1.42941e+06	1.85662e+06	2.16596e+06	2.57929e+06	2.1901e+06	3.1006e+06	1.22107e+06	1.12014e+06	1792556	1.88302e+06	1.02722e+06	423538	877221	778286	1.19106e+06	1.19069e+06	798019	1.96411e+06	1.37805e+06	1.47007e+06	1.62532e+06	1.08165e+06	1.74577e+06	1.13707e+06	2.16337e+06	591124	1.45211e+06	1955093	1.22443e+06	1.10215e+06	811826	1.43364e+06	1.24056e+06	1014927
P02750	LRG1	Leucine-rich alpha-2-glycoprotein	539875	350726	577063	678204	388767	324309	370200	298630	438294	398286	517053	463425	362835	516689	374084	413275	372996	357632	446700	1332809	692883	1.11351e+06	791379	856129	875689	398420	1.1051e+06	1.14865e+06	801687	694496	1675269	636575	1.76202e+06	1897560	504549	1.35468e+06	478550	1.60174e+06	673674	1.50148e+06	2557151	853248	761888	966490	2.72314e+06	1.93828e+06	1.23091e+06
P02751	FN1	Fibronectin	977308	909455	905209	787828	1.3138e+06	896498	1.07246e+06	785895	929459	1094078	832920	865395	1.14226e+06	986611	1.14849e+06	797849	914546	1.07729e+06	708994	449592	195622	478788	319232	806084	92789.7	795369	254056	525842	471487	126387	564113	420615	225951	95192.7	620450	138424	635714	540144	444327	522559	344717	533107	419347	63831.3	241813	74233.3	302745
P02753;Q5VY30	RBP4	Retinol-binding protein 4;Retinol-binding protein	545665	454111	303555	216071	400220	475244	413279	483979	415732	444980	484551	308000	321803	299394	336400	378837	613974	359252	430581	129730	306275	194441	441879	271287	219805	169488	136190	162697	163573	188465	239189	300436	118716	158091	337352	160531	375297	226284	126571	120493	171875	84565.3	134564	125531	154107	159229	124203
P02760	AMBP	Protein AMBP	1.55922e+06	1.37087e+06	1.10971e+06	1.12479e+06	1484111	1.07931e+06	1.31741e+06	1.1647e+06	1030351	1218187	1.22018e+06	1.08422e+06	1.24716e+06	816850	1.21242e+06	1.00422e+06	1.22388e+06	1.59051e+06	1.18932e+06	1.32628e+06	993321	1.14258e+06	1.10513e+06	901735	921351	852119	996287	1.16846e+06	1.29652e+06	1.21289e+06	1530045	1094363	1.31087e+06	1.34553e+06	778860	1.19323e+06	874211	1.06051e+06	1.0547e+06	1.26694e+06	1.16674e+06	873609	991177	849844	2.13271e+06	1.19673e+06	1153579
P02763	ORM1	Alpha-1-acid glycoprotein 1	393031	344024	253127	250337	332784	384554	326633	422154	425015	385680	311724	203583	185703	414026	246884	359355	575783	278482	601422	1.47883e+06	182897	2.25994e+06	2.28508e+06	1313271	895779	350213	521284	2287722	647330	960400	2667947	967460	3.35698e+06	3027579	617575	1.78005e+06	1.07027e+06	2.80813e+06	966804	2.83914e+06	2.16354e+06	1.22134e+06	2.04192e+06	1.02532e+06	4609365	3.26093e+06	2.05052e+06
P02765	AHSG	Alpha-2-HS-glycoprotein	1.51152e+06	2.30537e+06	1.99504e+06	2.02672e+06	1.70391e+06	1.74311e+06	1668311	2.32728e+06	3.06232e+06	2.2909e+06	2208201	3.24217e+06	2782996	1.49669e+06	3.0248e+06	1.81445e+06	1.53212e+06	2.62271e+06	2.63322e+06	1.03046e+06	1.61982e+06	1.06635e+06	937939	1.82012e+06	1.85121e+06	2.00098e+06	1.59737e+06	1.11358e+06	2.17278e+06	1.36627e+06	1386073	1.39933e+06	1.88663e+06	1.13179e+06	2.28835e+06	2.08008e+06	1.00123e+06	1.37356e+06	1.47254e+06	1.41428e+06	1.09107e+06	1478437	1.50831e+06	2414867	1.04895e+06	1423167	2.03438e+06
P02768	ALB	Serum albumin	280790720	347395264	227658576	333810080	339595904	306812064	298561728	354401312	261573488	373322912	265316864	266082528	320249248	336417120	231190400	241979296	240771856	260889952	326549120	293480544	300729664	198556848	227276912	363809504	269121728	227016608	299370272	259486256	327297408	182514704	226585776	219687632	276661376	267071696	273752576	264828128	304851072	186346320	237148304	235342688	299893664	271626656	220340752	238516976	282626528	220285984	282599328
P02775	PPBP	Platelet basic protein	569805	793944	558823	650316	534980	564639	845299	683144	626777	843411	691134	833232	854571	876808	703878	795815	656734	418489	1.00404e+06	449693	927872	1.37947e+06	878729	819555	380865	456560	407635	572513	477087	507296	675108	437871	565072	527560	697273	539194	461151	588571	401472	777549	734232	466652	446396	411060	774119	454846	592952
P02776	PF4	Platelet factor 4	72631.9	84804.2	66744.3	79502.7	48091.9	105348	98126.9	89473.5	71398.4	118194	66299.3	90084.2	123873	79461.7	78462.3	91381.1	96358.6	81880.2	76377.8	47762.2	128534	201157	88493.5	49611.8	54786.4	78336.8	87036.2	39079.2	69547.9	93978.1	75641.2	63563.4	51219.6	46254.3	126353	59626.9	50191.6	64063	50408.8	89780.6	111620	35182.2	36085.6	79698.3	147931	45590.6	28983.4
P02787	TF	Serotransferrin	27203788	26001646	29402912	35711692	23498612	25862282	27709222	28058244	32190104	26982680	25607454	31793772	33894780	26607150	29109114	19008864	19829564	20790120	20547862	20536090	19737388	14085404	14553426	22787984	23371264	20523538	15830305	18200644	18204296	22477336	15285848	16050605	19861694	14135208	25203394	24545492	14592193	14796373	18126468	14222027	15566688	15237882	18563116	20289822	16880742	13994439	17281936
P02790	HPX	Hemopexin	6.6768e+06	4580297	4289726	5642843	5.3965e+06	5.72599e+06	5.18724e+06	4832250	5451465	5336210	5418662	6146945	3975791	4428768	5155353	5.25909e+06	6121335	5793193	7913472	5838064	4.27168e+06	5306043	6844272	4771998	3.28243e+06	4.00795e+06	4382995	5.40612e+06	4.17774e+06	6113902	6786314	4668663	6.97565e+06	6385914	5.84291e+06	6651201	3094814	6080159	4483267	6543592	7563065	3.67301e+06	5814599	5.26269e+06	7.33471e+06	5.99902e+06	6309661
P03950	ANG	Angiogenin	8832.46	10988.7	0	0	1772.47	13322.3	6564.28	0	3990.07	4517.84	0	13861.2	0	18107.3	12380.8	0	6505.74	3433.94	0	6632.39	4279.32	7810.68	5297.74	5757.46	13507.7	5508.05	6806.69	4803.5	0	11223.1	0	6046.39	11389.3	7249.87	7606.79	9658.37	7947.06	4303.21	9268.19	5814.16	4619.21	6622.47	1685.59	21045.6	8056.03	0	9216.79
P03951	F11	Coagulation factor XI	30036.9	27587	25703.9	29080.3	31810	16880	31034.9	34911	36656.8	29204.7	25137.7	32406.7	31785.4	26590.8	25880.2	30499.9	26937	36359.1	29935.5	15659.7	29768.3	26722.7	25699.4	18394.3	12880.4	20686.9	16881.4	15675.6	20964.3	12041	28652	15367.1	38333.1	18909	23501.8	17802	20593	21702.4	13938.4	27567.7	35772.9	10506.6	26106.4	14193.8	22351.3	29528.5	33237.9
P04003	C4BPA	C4b-binding protein alpha chain	2518939	1.71316e+06	1.82067e+06	1.76945e+06	2.28888e+06	1.57288e+06	2.04272e+06	1.77408e+06	1637528	1.96532e+06	2.15265e+06	1476824	1.52259e+06	1.6464e+06	1.74993e+06	2.11314e+06	1.49204e+06	2.23272e+06	2.26067e+06	2649990	2.60999e+06	2.92615e+06	2.82643e+06	2.55793e+06	1390803	1.82075e+06	2.03641e+06	2.92186e+06	2210492	2.56023e+06	2824622	1740964	3.69674e+06	2.46105e+06	2.07862e+06	2.71611e+06	1.7212e+06	2.8025e+06	1.7637e+06	3.66053e+06	3588149	1.69516e+06	3.30222e+06	2.00978e+06	3.75434e+06	2.18812e+06	2575230
P04004	VTN	Vitronectin	2.30045e+06	2.11159e+06	2254689	1.37379e+06	1.73751e+06	1.85019e+06	2276750	1.77362e+06	2.65989e+06	1.9463e+06	2181959	1.35623e+06	1.91056e+06	2.08341e+06	2.10628e+06	1.67033e+06	1.9175e+06	2.03538e+06	2414694	2.14026e+06	2.6357e+06	2890166	2.87454e+06	2600944	2.48475e+06	2033039	1.96444e+06	2.52523e+06	1.59873e+06	1.85794e+06	2.50065e+06	1.75551e+06	3204146	2598263	2.55104e+06	2325268	1.50468e+06	2584322	1.6579e+06	2.51982e+06	1.94968e+06	1.71414e+06	1647748	2.38492e+06	3.88842e+06	2140028	2423311
P04040	CAT	Catalase	3444.43	0	0	3725.52	0	2546.77	3787.32	1979.87	4509.96	1740.14	2634.19	4448.05	1464.46	1698.25	956.084	3806.63	5845.62	6856.58	1955.53	3821.13	78670.3	3455.82	5730.35	4979.66	92870.3	1823.91	129291	2511.86	4242.38	18289.3	2344.75	7162.15	5919.35	3428.92	9469.53	10555.2	3367.83	3961.82	2447.7	6623.56	5192.84	20116.8	3239.98	24647.7	4901.64	43723.7	5643.77
P04066	FUCA1	Tissue alpha-L-fucosidase	7921.27	7014.79	7053.25	6530.64	4282.25	3957.71	5463.58	6571.62	7843.82	7593.5	7758.23	5601.28	4464.08	5912.36	6648.97	0	0	5906.2	0	0	3869.32	4489.1	5417.59	4166.59	10182	6844.32	7257.93	6295.66	7237.93	6217.3	0	0	7088.28	0	5747.15	4842.94	0	0	4916.06	5782.11	8983.68	3002.6	0	8124.29	8375.58	5132.81	10377
P04114	APOB	Apolipoprotein B-100	1.79983e+06	2.00712e+06	1.29714e+06	1.86718e+06	2.1589e+06	1.57668e+06	2110480	1.22673e+06	1.68688e+06	2.06021e+06	1.84712e+06	1.44237e+06	1.48239e+06	1.78416e+06	1.75889e+06	2.0937e+06	1.84117e+06	2.04753e+06	3.08992e+06	1.34227e+06	1.25226e+06	2.26944e+06	2.70653e+06	776571	1.14331e+06	971352	968142	2.03415e+06	1.44144e+06	1.02149e+06	2189607	2.23283e+06	1.44361e+06	2.24544e+06	1.78361e+06	1.62408e+06	1.39604e+06	2.16187e+06	839598	3601043	2.03378e+06	1585477	1.90319e+06	958799	2.23492e+06	1.59828e+06	2.02876e+06
P04180	LCAT	Phosphatidylcholine-sterol acyltransferase	79609.5	82937.9	87760.7	81929.1	86467.5	75856.8	73002.4	69194.4	85720.5	86647.7	92121.9	85696.1	90801.9	81927.4	100513	69339.4	65548	83798.7	79292.1	64607.2	46427.3	51460	74700.1	104040	43085.5	76417.6	33885.5	78404.7	51489.4	49583.4	73310	75409.2	65221.2	54396.8	80454.4	65536.2	62641.1	58886.8	61882.8	59412.1	60271.4	49285.6	55607	63201.9	59158.5	43899.4	49841.8
P04196	HRG	Histidine-rich glycoprotein	581530	641426	616805	747626	493416	363372	673125	536030	399007	874475	443403	1.07669e+06	824313	531202	911984	593122	727136	708706	760743	154540	455237	544462	133491	254243	252692	589589	311980	249674	325550	484805	542758	390260	228501	276269	511333	301295	390207	482295	283225	297081	288989	206355	357527	251736	348352	433674	386181
P04217	A1BG	Alpha-1B-glycoprotein	1.54122e+06	1331929	1.47904e+06	1.16263e+06	1.44185e+06	1.30488e+06	1431822	1.38868e+06	1.44239e+06	1.50233e+06	1.7416e+06	1.8775e+06	1403030	1.73133e+06	1.57532e+06	1.13317e+06	1.24916e+06	1.67206e+06	1.67818e+06	2127322	1.51042e+06	1.78836e+06	1.63966e+06	1.84955e+06	2.20286e+06	1.27992e+06	1.79875e+06	2.03292e+06	1.13254e+06	1.14754e+06	1.79633e+06	1.4026e+06	1.99863e+06	2323030	1.40477e+06	2.00046e+06	1.13865e+06	1.64246e+06	960509	2.07884e+06	2.2254e+06	1777449	1.76348e+06	2.1826e+06	2.20739e+06	2.05915e+06	1.82106e+06
P04264	KRT1	Keratin, type II cytoskeletal 1	57060	76141.7	82436.2	85628.3	65881.8	197478	67922.7	122282	105530	138704	72683.8	65617.5	237603	206954	64211.2	80252.7	147416	90259.3	197449	386238	87948.4	376298	228465	138140	353103	204585	107940	80454.7	43795.6	158146	119243	136372	86800	56312.7	33864.2	58222.7	91472.1	375098	242059	184442	30133.3	173986	88132.7	103908	99839.6	91186.3	143888
P04275	VWF	von Willebrand factor	24452.3	25997.5	34072.1	19456.4	65791.1	31956.2	21270	32049.5	22542.8	14720.8	43703.5	27402.3	29876.8	46280.4	30204.5	25771	24625.4	54538.8	24628.2	79964.6	30967.4	86296.3	99304.4	55418.9	28820.3	25406.4	59754.9	141450	41742.9	26297.6	86297.5	57259.1	100737	113366	29058.6	40625	65605.4	112261	46722.5	164096	168305	116001	58857.5	39716.4	137173	54925.5	145164
P05019;Q13429	IGF1	Insulin-like growth factor I;Insulin-like growth factor I (Fragment)	8344.96	11322.7	11447.7	27773.6	6784.53	0	25563.4	18784.4	22982.1	17814	12631.1	5654.05	9889.82	11969.1	2997.75	12745.1	5066.55	8291.83	6216.32	4968.57	26100	5158.52	6895.53	17410.2	19042.5	7131.09	0	10987.5	6575.64	3749.64	1486.67	17475.5	0	0	6434.85	8735.45	10128.9	0	0	0	7909.45	0	10385.8	12570.8	0	0	0
P05109	S100A8	Protein S100-A8	10223.1	1746.04	0	0	0	1872.61	3259.53	0	1803.3	2222.98	3476.74	0	3390.91	7053.14	0	11072.6	8591.61	14232.5	5779.11	10467.7	47200.8	6996.39	9178.39	11855.9	926.252	0	4714.42	4052.68	1082.21	2854.55	18624.9	0	4223.56	0	12621.1	2487.65	4550.21	0	5196	7005.76	11111.1	8681.73	2407.77	4619.62	5012.49	8713.96	4135.98
P05154	SERPINA5	Plasma serine protease inhibitor	17435.3	15487.5	14898.5	15197.2	14807.4	23521.1	21317	15255.3	17431.2	18823.8	12121.8	17466.5	10499.2	12256.7	14127.6	12062.3	17516.9	20686.9	21712.1	6717.16	14878.3	6693.96	4052.17	16878.3	5007.31	11798	8519.44	5712.54	15870.3	8791.95	11143.2	12448.1	3068.67	7444.26	12003.4	7955.19	8216.18	7614.18	12273.3	3856.5	4425.49	3868.71	10601.8	8714.56	4348.82	9992.8	5312.62
P05155	SERPING1	Plasma protease C1 inhibitor	2.80853e+06	2.42619e+06	2.15527e+06	2.35763e+06	2.13917e+06	2528940	2.75116e+06	2.35678e+06	2.3445e+06	2.20624e+06	2292275	2191395	1.60127e+06	2.4958e+06	1.91723e+06	2512347	2.54444e+06	2.51055e+06	2.3929e+06	4.83388e+06	3.36062e+06	2637956	3603654	3488471	2.58881e+06	2.68169e+06	3.34311e+06	4456978	2.70946e+06	3.54115e+06	3.17737e+06	2594821	3.32777e+06	3727324	2.94479e+06	3.21289e+06	3.43987e+06	3.37396e+06	2.2474e+06	3898021	3645836	3.04518e+06	2.7059e+06	3.18834e+06	4520732	3.31695e+06	3380477
P05160	F13B	Coagulation factor XIII B chain	42897.4	32928.6	31874.7	28232.7	42026.4	34775.3	43055.8	26705	33327.2	31956.3	37853.7	34985.3	29932.5	38695.1	36577.4	38271.4	37593.8	42040.3	63768	39719	27474.5	33273.9	37040	26891.6	18582.2	20765.9	16805	27291.1	29293.7	23134.7	46322.7	33579.1	32363.8	35677.9	26590.6	31356.7	23621.9	16013.1	24022.9	42376.5	31738.8	20005.8	41898.2	21820.8	36864.9	34618.1	41309.5
P05164	MPO	Myeloperoxidase	6359.74	0	0	0	7247.76	5428.59	5031.31	1268.27	3271.87	6755.22	13690.7	4283.36	359.543	5927.58	0	5073.5	3224.84	5265.57	0	0	9809.92	1527.78	2008.83	10040	0	0	3963.78	540.462	0	0	2101.93	2490.2	6134.51	1473.4	0	0	1519.08	2267.19	0	4957.11	6449.26	0	0	7384.14	0	3500.62	0
P05362	ICAM1	Intercellular adhesion molecule 1	3820.38	6153.33	0	4879.57	4024.6	4705.42	7224.88	3172.81	5602.82	6645.66	1565.87	9438.88	4512.16	0	4276.21	3005.97	5759.1	4966.15	5036.15	4149.03	6200.83	9594.79	5039.88	3295.91	4408.26	0	2376.79	3983.17	5350.37	6678.15	5426.84	4516.43	10428	13027.3	7164.63	10147.7	2764.12	15069.2	3407.36	11146.4	12696	5832.24	6140.82	5049.71	10103.7	4395.73	13223.9
P05534	HLA-A	HLA class I histocompatibility antigen, A-24 alpha chain	0	0	0	2116.76	0	0	0	0	2687.36	0	0	0	0	0	0	0	0	1118.4	0	0	0	3455.05	0	8378.07	4026.3	0	0	0	2180.16	0	0	0	4090.07	0	0	3230.47	0	2001.64	0	1927.34	3186.86	0	3271.38	0	0	0	0
P05543	SERPINA7	Thyroxine-binding globulin	100324	119903	172607	180572	161637	97162.4	188069	113443	123773	174842	107240	172968	121162	146493	110697	146685	102676	179112	89538.8	169311	150276	129109	117599	156106	296919	123318	181335	163892	157223	98032.8	128705	102410	183164	148910	156094	262638	119127	189625	73221.5	181654	167424	159885	158041	232334	144355	121125	198324
P05546	SERPIND1	Heparin cofactor 2	1450356	1.10657e+06	785572	1.26874e+06	1.12129e+06	812586	1.77705e+06	1069404	999149	1.22596e+06	1.33873e+06	1.2982e+06	1.0966e+06	1.21406e+06	760167	1.31171e+06	1.40393e+06	1.36892e+06	1.24771e+06	1367640	1.27785e+06	981969	1.01916e+06	1.17612e+06	1164551	1.23152e+06	1.06269e+06	1.01706e+06	812440	1.26411e+06	908293	1.0868e+06	1.01031e+06	886352	1.50424e+06	1.05061e+06	961590	943001	855441	827968	1.12537e+06	919798	1.10035e+06	820125	968698	664749	858550
P06213	INSR	Insulin receptor	20727.8	22898.8	7438.92	0	8162.01	8216.7	7992.66	5593.95	0	24192	13992.5	9255.6	0	12472.5	6916.25	7760.35	9402.8	15733.8	0	11828.7	107036	0	16080.1	17813.3	7104.77	12363.8	0	15878.8	0	20919	19406	0	6726.72	0	34335.1	0	14911.5	0	14577	0	0	15689.3	3774.64	25836.3	6787	12633.3	0
P06276	BCHE	Cholinesterase	96919.5	81332	47279.6	61020.9	87808.3	68127.5	89381.4	82337.1	85753.2	87938.2	81167	59061.6	62123.4	68953.7	69555	81568.4	73954.1	89179.5	82064.4	57036.5	69537.2	43737	72972.1	76066.5	35671.3	59298.3	41375.5	46143.7	81124.8	57214.5	51311.2	65722.2	78723.6	42835.9	55291.2	60745.8	61160.6	55799.7	60847.1	38682.8	74524.6	38605.4	55036	53385.9	68705.2	69455.8	41401.3
P06312	IGKV4-1	Immunoglobulin kappa variable 4-1	146446	156390	272173	312221	110624	165311	231341	151894	128595	170469	74360.5	129583	228737	114277	132841	385780	171641	164753	213512	11203.7	86075.6	540815	317136	12935.4	125469	136690	63041.7	15276.3	75055.1	57773.5	179230	441744	385952	404489	55101.3	263634	374668	711743	300673	428589	396375	58863.7	606394	108509	476917	190802	227255
P06396	GSN	Gelsolin	475849	709554	779412	649537	886702	648819	701464	728808	718583	679778	676409	777431	793283	876586	685532	448495	432461	656336	555953	512189	460068	268042	324681	752372	361102	552273	479089	433978	702320	423409	420633	463691	385021	354244	460353	382337	367546	338132	444180	365492	436734	485260	302386	376421	360227	342258	597368
P06681	C2	Complement C2	34084.5	31324.6	30260.6	26126.7	23784.6	31070.7	29986.5	44455.6	23489.8	30303.1	25302.3	27002.5	32250.1	19143.2	29289.3	95891.1	87654.3	94890.8	43555.5	20297.5	34419.9	73293.3	106201	27725	42674.2	57221.5	34909.6	28080	33447.4	78532	96947.1	76344.2	100541	80952.6	57413.4	78331.3	26111.1	60826.4	72299	109158	84347.4	20113	127484	40853.5	114125	56553.6	99801
P06702	S100A9	Protein S100-A9	0	4413.13	0	0	0	0	0	0	0	0	2186.12	0	1320.57	4853.6	0	2560.56	7292.48	16369.2	0	2306.99	38096.6	2357.75	4596.1	0	0	0	4559.17	0	0	1710.95	10362.1	0	0	0	9435.59	0	0	0	2223.84	0	2450.88	0	0	0	0	0	0
P06727	APOA4	Apolipoprotein A-IV	2219032	2.48831e+06	2487800	1.71799e+06	3.0027e+06	3042009	1.97821e+06	2.38195e+06	2.30776e+06	2.07946e+06	2375606	2.8119e+06	2.66507e+06	2.47089e+06	2.54211e+06	1.66441e+06	3.19839e+06	2.7521e+06	3.46452e+06	1.06382e+06	1.03936e+06	881367	1.55404e+06	2.92257e+06	714577	1691111	1.46848e+06	1.51199e+06	1.76727e+06	903656	1970649	1.54368e+06	1.035e+06	1.83736e+06	1.26119e+06	1510430	1281571	2.32135e+06	1.60236e+06	1.0134e+06	1.57037e+06	1939349	1.1599e+06	959928	1.88845e+06	1.33557e+06	1.79939e+06
P06732	CKM	Creatine kinase M-type	0	0	0	5500.26	10597.5	3301.37	0	438450	0	3719.13	5983.16	0	5923.76	0	4193.41	0	0	0	0	0	3764.83	0	0	1601.8	0	3639.48	0	4034.19	3310.9	0	0	0	11037.1	5029.46	3093.59	0	5075.13	0	0	7746.1	0	2781.04	0	3973.75	9677.45	0	14060.7
P06733	ENO1	Alpha-enolase	993.02	1169.95	460.143	975.922	893.68	0	0	0	0	0	1785.84	0	1665.1	0	0	0	0	496.696	0	5558.33	5826.49	0	0	1835.45	6159.84	0	9308.55	1448.88	1071.53	1819.17	550.652	0	7515.2	13858	0	2716.41	1112.69	0	666.687	2894.94	1746.64	3597.35	1115.66	4112.95	2695.64	0	4371.52
P07195	LDHB	L-lactate dehydrogenase B chain	5196.06	4276.14	4635.96	6283.08	4796.57	5105.79	5959.32	5516.15	5924.8	9383.83	4990.99	8915.05	6066.52	6633.56	5003.86	3902.76	2794.52	5922.06	3114.23	9761.52	24946.1	4851.61	6278.82	7655.41	28474.9	5855.2	50036	7327.63	10334.5	10003.5	5106.96	3677.6	10434.6	9213.48	7501.91	6814.74	3574.47	5944.86	5663.09	8375.58	3839.85	15566.2	4693.71	14087.4	10370.3	14387.7	13994.8
P07357	C8A	Complement component C8 alpha chain	106607	70778.7	66938.2	83299.5	102787	61449.3	82567.1	87041.9	86253.5	72697.2	71314.6	66307.7	79419.5	91346.9	84357.7	84032.6	71288.7	72397.2	63671.3	112109	122436	106819	63799.3	119306	79597.9	48709.5	118677	126285	73170.3	103697	108356	78300.6	121407	110884	100570	122362	76642.8	122326	93661.8	105348	122193	94801.7	106232	65988.2	132994	108701	130448
P07358	C8B	Complement component C8 beta chain	107381	97994.7	89798.2	76023.2	113428	63526.9	85662.6	102844	119461	118783	81902	89709.4	99148.9	117110	96639.9	94858.7	79090.4	88748.7	79814.3	120112	102783	111347	62066	151974	77701.4	52585.3	117494	184315	90181.2	138752	98291.4	74556.8	149625	108785	103937	95092.8	107523	111313	101329	129696	126146	118972	97170.5	76814.1	148521	116923	126491
P07360	C8G	Complement component C8 gamma chain	101210	79588.3	73533.2	54755.4	89162.8	59919.8	62730.2	72662.7	93599.2	84509	66197.9	50651.8	68025.6	76340	74770	62995.2	59829.1	76098.8	44987.3	95935.5	104985	40964.4	32608.5	96451.2	70285.1	16956.3	108972	135697	66637.3	108152	62617.8	55557.8	58737.8	53923.7	83208.3	54245.6	65043.3	52971.9	65610	55934.5	111030	86400.3	70864	71974.3	68065.9	69519	66407.4
P07737	PFN1	Profilin-1	2128.45	2456.19	0	2995.79	0	690.386	2952.31	4606.45	1652.91	2650.5	3305.41	1807.8	2716.88	4624.86	3711.52	2391.64	0	2888.66	0	2776.71	9211.08	27721.2	8693.58	5235.9	1617.88	4435.2	5438.89	2948.91	3794.43	2012.91	9807.09	2256.1	8157.04	2319.83	6833.04	5262.03	3379.45	2440.23	2918.27	11498.5	8544.34	4023.65	5671.79	7402.69	11852.7	2778.87	4508.04
P07738	BPGM	Bisphosphoglycerate mutase	0	0	0	0	0	0	0	0	3294.79	0	0	0	0	0	0	2600.22	2405.44	8494.05	0	0	51251.3	0	0	0	56941.1	0	104792	0	1393.08	15745.2	0	2381.57	0	0	10358.8	7428.99	0	0	0	0	0	17410.4	933.437	17890.1	0	55744.7	0
P07900	HSP90AA1	Heat shock protein HSP 90-alpha	0	1604.15	0	0	1615.63	0	0	0	0	0	0	1434.19	1136.99	1086.03	0	4659.18	0	0	0	0	0	0	0	2748.31	2922.7	0	1599.61	0	0	0	0	0	1961.56	0	382.764	0	0	0	0	0	0	0	1584.78	707.855	0	0	2865.46
P07996	THBS1	Thrombospondin-1	119919	159385	97479.2	128484	104720	123993	190527	160020	167082	180518	155021	177778	137247	186164	129323	116914	146506	77024.4	167721	77751.7	117493	214866	112107	121793	56409.9	74149.7	76776	83885.7	115339	93201.7	104987	87296.1	109672	146793	136303	90205	124488	131236	56371.2	168259	87294.9	72004.5	80906.8	80607.8	82238.4	121142	99478.7
P08185	SERPINA6	Corticosteroid-binding globulin	177910	332734	161448	225063	277038	148501	209812	175869	196304	196573	152017	198366	148733	166190	139640	190097	319698	306039	161735	281011	195878	189583	199714	238754	366631	163478	372170	228013	255434	174793	205328	211769	236570	209961	180124	225177	236109	189888	155113	207752	255265	149650	282936	241365	293412	262511	297305
P08246	ELANE	Neutrophil elastase	0	2259.44	0	0	1639.37	5134	5676.65	0	5702.93	7003.4	19043.8	4381.96	0	3482.76	2171.97	7540.19	5535	8844.61	0	0	17279.9	0	0	5488.86	2044.05	0	4576.09	0	0	1898.31	0	0	6468.72	0	3601.69	0	0	0	0	0	0	0	0	8411.4	0	4015.15	0
P08253	MMP2	72 kDa type IV collagenase	705.299	1667.57	4527.17	1329.78	4097.47	2355.67	1759.8	1059.98	1372.62	1822.18	1724.61	3413.15	2079.12	2598.29	0	0	0	0	1128.82	1215.72	0	0	0	2217.36	4412.14	2884.98	1315.88	1482.02	833.552	0	0	1164.09	0	1284.69	1747.14	0	0	1362.54	500.232	1598.43	0	2631.41	0	0	921.909	0	2369.23
P08294	SOD3	Extracellular superoxide dismutase [Cu-Zn]	0	7007.2	4533.66	8378.39	0	2538.57	5204.96	2412.3	1305.47	6244.98	0	0	996.744	5831.68	1583.01	11756.5	9178.83	5182.09	0	0	3006.1	2548.93	7819.47	0	2653.9	0	1832.32	0	8918.65	5230.58	6639.31	8074.96	8160.62	5905.05	25529.5	0	0	0	3421.07	6051.7	0	0	5159.85	0	0	3472.43	0
P08311	CTSG	Cathepsin G	0	0	0	0	0	0	0	0	2268.98	0	20976.8	3556.89	0	0	0	4878.21	0	0	0	0	0	0	0	0	0	0	0	0	0	0	0	0	12474.9	0	0	0	0	0	0	0	3678.29	0	0	0	4642.48	4866.27	0
P08519	LPA	Apolipoprotein(a)	70715.4	176692	204481	291718	262998	39445.3	88485.3	357848	103698	142438	391168	69963.4	74881.6	92431.1	160742	390371	151591	96187.7	345404	260819	121818	736600	84606.9	54104.5	467537	529938	112503	190484	124941	58356.5	571615	766752	295270	487620	190382	215262	83404.2	64363.1	78944.4	141837	518922	162155	291862	174990	291788	103378	100862
P08571	CD14	Monocyte differentiation antigen CD14	20691.5	27411.8	28801.2	32109.5	24738.9	20143.1	18704.3	23901	24162.7	21648.8	20688.2	28245.5	23145.5	19345.1	20579.9	17037.4	28064.8	16380.6	33565.2	42794.3	29112.8	56712	26475.4	47027.2	40624.4	15381.5	52387.2	42036.5	42394	39559.9	41945.1	29571	67942.4	55006.6	25593.5	49108.2	25059.8	37431.9	35217.9	72403.8	68918.9	35986.5	29466.8	62728.7	87138.1	47381.3	58694.4
P08581	MET	Hepatocyte growth factor receptor	11810.7	0	0	0	0	0	1576.61	0	0	2648.92	17717.7	1697.94	1367.38	27246.4	26250.5	27038	0	0	0	0	18730.8	0	0	0	2460.78	1717.09	2171.63	0	1224.06	2389	0	0	0	0	1828.9	0	0	0	10403.6	20786.1	3011.5	0	0	2193.78	0	0	0
P08603	CFH	Complement factor H	2.43272e+06	2190039	1393330	1.72609e+06	2118202	1649433	2.00913e+06	1.82049e+06	2.22778e+06	2.07084e+06	1.89024e+06	1.66007e+06	1.56015e+06	1.5593e+06	2.29212e+06	2094532	1.80522e+06	2.61103e+06	2.62464e+06	2.23699e+06	2.34937e+06	2.5106e+06	2.16013e+06	1.98821e+06	1.66767e+06	1.23561e+06	1.63879e+06	1.89491e+06	1.66112e+06	2.08478e+06	2839658	1.71946e+06	2.44358e+06	2.7797e+06	1.57954e+06	1.94065e+06	1.6189e+06	1.97201e+06	1.56297e+06	2925915	2.46223e+06	1.64094e+06	1.94034e+06	1.53297e+06	3.01937e+06	1.96241e+06	1.99546e+06
P08697	SERPINF2	Alpha-2-antiplasmin	360888	364091	316574	353178	322535	297405	347166	325425	377097	366059	298749	357422	354153	307937	365380	188579	194365	273375	145654	346798	455536	175537	190316	395845	459319	345316	359026	439020	285523	341482	214058	161378	223412	153550	382680	290034	221766	229884	288563	214657	291734	352387	236238	476954	212049	218918	257287
P09172	DBH	Dopamine beta-hydroxylase	2241.48	12495.9	29292.8	12385.2	9390.13	6032.43	10091	10329.4	4268.89	3165.53	5731.39	11400.4	20923.3	14999.7	5271.23	7501.19	6785.54	11665.9	8011.68	8469.71	13008.8	0	12941.2	13134.8	12233.7	11975.3	13492.1	11382.4	16210.9	5262.93	4867.1	3951.26	6898.17	9284.98	9868.35	10923.6	13775.3	3246.57	11678.9	7401.74	11186.1	17780.6	9752.5	17252	8975.18	22437.5	26578
P09486	SPARC	SPARC	13348.1	12326	10877.9	11617.3	8285.36	8410.65	14608.6	12912.4	8527.31	12088.4	13533.6	14359.5	11244.8	13206.6	18060.8	14508.3	10235.8	9977.61	25764.1	7681.27	26303.8	13841.3	13190.7	9013.73	4907.75	7436.12	6752.71	10748.3	9191.62	8046.47	17920.7	7538.83	7830.07	8082.49	20133.6	6262.98	5176.31	11089.5	9169.15	15539.2	15156.9	3607.75	9884.07	7317.78	9230.28	7160.13	16692.5
P09871	C1S	Complement C1s subcomponent	368132	373719	306870	310151	419672	347443	345829	290048	366562	384923	373127	378863	258130	357523	363598	303803	302622	328174	388091	491540	307177	408039	331080	291354	368358	270141	359862	381828	361101	354718	436626	402810	565767	469388	396993	526209	251161	429104	290999	482705	572163	306111	474298	315417	559260	479580	464344
P09960	LTA4H	Leukotriene A-4 hydrolase	0	1272.22	0	0	0	0	0	0	0	0	371.392	0	0	0	0	0	0	0	0	2175.92	3255	0	1466.05	0	1967.29	0	4853.37	0	0	1377.12	597.76	782.663	1361.04	2284.12	2181	0	0	0	0	2220.37	0	4224.55	0	4392.04	0	0	4949.54
P0C0L4	C4A	Complement C4-A	2.87272e+06	1.68239e+06	1.42393e+06	1517282	2.90524e+06	1.83051e+06	2467684	2.92812e+06	2694618	3.00023e+06	3320883	2568224	2120385	3.63264e+06	2.7098e+06	3.74884e+06	3.06218e+06	4542878	2216464	5.09734e+06	5258483	2.85651e+06	3.47383e+06	3.65084e+06	3.9813e+06	2.88468e+06	4953422	5.73775e+06	4.22878e+06	6184493	5.00976e+06	3.48604e+06	3.54216e+06	4.02491e+06	5066519	3.99991e+06	2518062	2813322	4.12083e+06	3.87231e+06	3.70355e+06	1.03731e+06	2.86974e+06	3.59707e+06	3.22783e+06	4210659	1.52608e+06
P0C0L5	C4B	Complement C4-B	203579	134490	93881.2	108903	314173	138255	236030	232805	183584	175767	172717	200640	174119	270263	252523	177450	140766	226446	56617.4	480138	537843	121865	91488.6	417331	356993	278117	376903	406799	369128	551193	316629	250332	125632	233276	444515	180944	97268	142634	417355	225645	221247	98375.5	75516.5	235374	166904	122233	104789
P0DJI8	SAA1	Serum amyloid A-1 protein	36152.3	0	0	32085.9	3378.74	12986.6	15192.3	7245.13	16372.1	80746.2	20047.4	30351.8	11110.2	85142.3	0	36336.9	32428.2	37227.3	32321.5	1507420	175598	1740631	1.35964e+06	343465	398830	0	1.88796e+06	3010066	115401	333460	5381169	774311	4.36046e+06	9251311	828457	2.73327e+06	173918	1.82622e+06	340457	2513801	6.61629e+06	1.11208e+06	3.42568e+06	1.19308e+06	9917116	5078273	4968830
P0DOY2;P0DOY3	IGLC2;IGLC3	Immunoglobulin lambda constant 2;Immunoglobulin lambda constant 3	8.17616e+06	9021764	8448860	10427532	10714665	6.92598e+06	10168569	8120882	6.72926e+06	7288876	5.60686e+06	9113520	8430916	6.17193e+06	8472324	8920994	6.48889e+06	6494016	7.55582e+06	15150650	9234508	19638660	10537471	8957366	9394489	7362166	6.5569e+06	10559696	11001003	6.34641e+06	14024483	9045691	8492168	12026652	6183925	8647646	9909369	13679049	8793900	16173782	11141615	11787445	10213980	10114961	13327855	10587190	15942080
P10124	SRGN	Serglycin	8929.21	0	2836.64	12021.8	4315.64	1945.66	14589.6	15008.1	0	5047.77	0	6220.11	4581.77	0	5007.01	0	0	0	0	0	12529.8	0	0	0	1242.25	0	0	0	7944.47	0	0	0	0	0	0	0	0	0	0	0	0	0	0	0	0	0	0
P10599	TXN	Thioredoxin	0	0	0	0	0	0	0	0	0	0	0	0	0	0	0	0	0	0	0	0	25953.4	0	0	0	3093.08	0	10703.4	0	0	1418.44	0	0	0	0	1482.41	0	0	0	0	0	0	0	0	3066.46	0	0	0
P10643	C7	Complement component C7	142108	254202	387272	140026	223416	213633	223312	171215	186213	83360.4	199622	123523	235282	221172	173579	96548.9	179201	177231	202847	245680	92581	246853	217427	202062	91156.4	221300	275103	215191	265199	110932	165303	213244	242505	169903	213252	277697	121620	179661	190397	308085	163860	171373	186678	268090	287957	233299	266497
P10909	CLU	Clusterin	1614197	1418033	1.44532e+06	1.16429e+06	1.38007e+06	1.24657e+06	1.66696e+06	1.33132e+06	1.31148e+06	1.46449e+06	1.60435e+06	1.10648e+06	1.19034e+06	1.16026e+06	1.15005e+06	1.03478e+06	1.14627e+06	1.11474e+06	931153	1269899	1.6027e+06	908529	1.40663e+06	1.0989e+06	1.08716e+06	1.49105e+06	1.3287e+06	1.18751e+06	1.34947e+06	1.74008e+06	1.1616e+06	1.33648e+06	924380	1.29768e+06	1.63332e+06	1.31425e+06	869581	1.22043e+06	1.36363e+06	849031	1.05787e+06	974310	1.30675e+06	1.05552e+06	1.06374e+06	1.03725e+06	957295
P11021	HSPA5	Endoplasmic reticulum chaperone BiP	6300.63	7076.06	4558.48	5813.01	7808.93	5348.75	6023.67	5403.15	7486	5101.81	4861.15	7546.83	6056.15	5263.1	6946.92	5171.44	6337.39	6334.14	11046	4563.69	4729.98	9613.94	8794.91	9683.48	7544.64	5513.15	2637.81	4977.58	4198.35	4733.04	6909.4	4777.09	6070.61	9802.78	5509.42	4518.94	7080.11	6824.17	24926.6	4507.64	14231.8	11210.1	4811.18	4265.75	7777.1	4924.24	8715.17
P11226	MBL2	Mannose-binding protein C	12445.3	31342.7	28970.2	0	0	1787.19	44006.4	9946.75	6056.16	0	18620.8	9540.92	8236.05	17431.8	2094.72	4542.42	0	9935.92	7029.55	26543.9	27254.6	12660.1	12720.3	15915.5	10412.7	4815.43	21728.8	23118.4	11255.3	12179.8	15144.1	1117.01	3933.07	11823.2	14931.7	12351.1	0	0	2804.98	22355.2	0	31008	10950.3	16353.9	2722.71	13716.8	0
P11277	SPTB	Spectrin beta chain, erythrocytic	0	0	0	0	0	0	0	0	0	0	0	0	0	0	0	0	0	841.61	0	0	5452.16	0	0	0	13232.2	0	15873.2	0	0	2198.97	0	1299.24	0	0	0	2585.82	0	0	0	0	0	0	0	2819.06	0	9547.68	0
P11597	CETP	Cholesteryl ester transfer protein	19281.6	26159.4	25644.9	32057.4	23309.1	19985.1	25591.8	22658.9	25459.7	36629.7	23154.8	32682.1	29098.7	31735.1	22936.1	18791.7	16716.8	21796.8	17485.1	10858.8	25116.9	21275.4	17109.7	22037.9	20563.7	20476.8	20640.4	15008.9	20350.4	11011.9	18917	7288.72	13397.3	7807.09	14726.7	21102.8	15274.8	22230.9	16780	20864.4	11429.4	9041.39	19520.9	15786.8	12735.6	7125.05	11704.5
P11717	IGF2R	Cation-independent mannose-6-phosphate receptor	1871.42	334632	228491	8027.78	408374	327765	7364.31	3673.25	310371	397642	7540.03	397899	391139	4702.54	322462	467541	5973.08	98133.9	227556	4099.74	213487	694873	4794.12	339302	372810	129683	117573	0	4316.92	0	4310.88	4721.72	2710.43	236125	300426	0	0	5465.75	180678	2185.34	11394.4	357817	0	444120	4582.64	8329.66	0
P12955	PEPD	Xaa-Pro dipeptidase	5927.11	4700.27	5775.85	26427.9	4759.96	6265.03	3377.72	2498.78	4599.59	1711.75	6842.39	3039.94	15349.2	4462.8	8630.53	5292.64	13940.3	4178.14	6394.92	7035.83	3124	4448.82	8162.82	0	8168.97	2093.55	5824.22	2449.22	2777.35	8024.6	14520.5	10611.3	37301.9	5795.27	8081.28	5136.61	4704.1	12665.1	7139.92	3854.62	4129.96	9235.33	10475.1	4494.25	5033.36	2327.56	6095.64
P13473	LAMP2	Lysosome-associated membrane glycoprotein 2	7255.08	12917	4441.05	0	4534.97	1314.84	7260.08	6904.06	10529	7818.2	8622.31	5829.36	10163.3	1426.3	7147.69	24531.5	20863.9	7015.13	0	0	9145.11	15812.3	19200.7	43569.1	10882.9	9068.65	7164.34	9654.98	5646.39	8061.88	13241.5	24984.1	0	0	10691.7	15148.1	12789	19067.6	20995.4	8535.54	0	45877.8	14393.2	9635.51	16064.9	36619.5	0
P13489	RNH1	Ribonuclease inhibitor	10965	0	0	31067.3	0	0	0	0	0	0	0	4851.66	8897.04	0	1719.87	0	0	17034.8	0	0	8256.87	0	0	0	12826.3	0	27173.7	0	18544.9	19384.1	0	0	0	0	0	0	0	0	0	0	0	9545.58	20422.1	0	0	5155.95	0
P13645	KRT10	Keratin, type I cytoskeletal 10	20405.7	28227.4	31852	27169.5	23535.5	46324.6	19614.7	28620.4	28044.7	26865.9	15824.1	15753.3	40804.1	24533.9	25530	16962.6	28614.3	12911.5	15173.7	259846	37320.6	37847.5	20202.7	50027.3	93435.5	68682	30313.4	28342.6	21770.3	33436.6	28689.4	30299.1	17751.3	15382.3	17390	13962.5	19847.7	126100	54923	24097.9	10930.7	63316.3	23617.8	27620.2	11379.6	23756.1	35563.2
P13671	C6	Complement component C6	227826	177998	227750	246320	186021	128348	205068	179983	201416	180046	179794	194150	177485	180319	176748	258211	145757	200001	278355	363981	302513	308672	291258	368639	178521	222175	269653	264728	215998	272602	400675	322912	437587	321193	300152	349860	201779	271481	241467	361134	356675	248445	317032	254817	570548	325762	277594
P13716	ALAD	Delta-aminolevulinic acid dehydratase	0	0	0	0	0	0	1383.83	0	0	0	0	0	0	0	0	0	0	2965.56	0	0	25095.6	0	0	0	18602.2	0	55269.7	0	0	7214.1	0	0	0	0	5737.36	0	0	0	0	0	0	5061.05	0	10283.4	0	15525.1	0
P13727	PRG2	Bone marrow proteoglycan	0	7921.14	3226.03	6818	5202.59	4780.26	6868.98	2102.68	12271	0	6361.17	8168.07	6376.78	10510.9	0	0	0	3397.77	0	2081.51	6890.35	0	0	5725.71	18685.1	0	17126.1	1879.47	9603.58	6847.97	1355.85	0	2174.61	0	6919.76	0	3333.95	0	0	2056.69	2084.08	0	0	6899.66	0	15808.5	4401.37
P13796	LCP1	Plastin-2	16608	18481.2	18672.1	15021.1	16659.9	15666.9	20711.6	17036.7	12000.8	12216.2	11637.5	15034.6	15507.5	16277.7	13125.5	5072.57	3712.44	7580.02	12869.7	38649	39476.8	7310.49	9943.97	25064.4	14075.4	18131.6	20412.4	35606.4	17942.3	19444.3	7080.75	4213.28	20223.9	20523.7	25480.8	7840.35	5252.57	11700.7	18536.4	13221.4	14185.2	31420.4	9665.8	34308.8	18261.9	15954.6	17209.7
P13929	ENO3	Beta-enolase	0	1332.7	3457.35	0	2184.55	0	2982.86	7461.12	1591.58	2034.61	2071.15	990.993	2134.97	1600.86	1321.24	2847.53	2170.39	3462	8888.04	5435.72	11741	7096.79	3359.62	3067.59	12754.8	1362.8	20615.7	2530.49	1977.84	3993.05	4059.44	1679.87	5162.83	0	4456	3108.79	0	1770.45	3630.05	6125.76	3490.4	8220.99	1601.53	8139.72	10975.8	8419.66	5457.2
P14151	SELL	L-selectin	23073.6	37599.9	17929.1	39731.9	17144.9	20152.6	32908.7	25345.6	25705.7	22141	28100.1	19016.7	21547.2	26533.2	18661	20701.8	19298.3	13814.4	42316.9	27410.8	6981.08	34244.6	22827.1	34492.9	12696.4	27154.8	9606.45	19476	26277.8	22238.5	27915.4	24951	30644.4	21719	34056.7	33079.8	27473.4	33683	17481.4	30252.5	37766.1	17837.5	29912.9	37286.6	36053	7545.28	46996.5
P14543	NID1	Nidogen-1	3622.16	1416.96	3319.52	1001.97	0	1239.05	2311.97	1710.53	1915.27	1427.45	3157.47	1608.17	0	2500.44	1703.44	0	0	733.479	0	7548.77	4976.49	2454.08	2964.08	3018.18	0	735.179	2111.86	3187.03	964.872	0	492.944	0	0	2857.67	899.133	477.068	0	1166.22	846.951	4707.45	4751.92	1892.49	13042.4	1826.87	3812.74	0	2412.63
P14625	HSP90B1	Endoplasmin	0	2860.34	1901.76	3840.82	2520.52	3340.56	2452.94	5495.09	4324.45	3837.59	0	0	3207.99	3084.91	0	0	5572.76	3269.78	0	7639.72	0	0	6645.69	7909.82	3841.62	0	5117.8	3290.85	2706.14	3778.14	6290.83	5725.71	0	7513.75	2940.01	7305.99	0	7284.01	3725.25	9237.43	7403.96	6009.97	6952.58	5026.57	0	2697.45	14346.4
P14780	MMP9	Matrix metalloproteinase-9	3549.96	9979.14	3219.02	1413.22	3818.4	4141.68	7387.74	5005.94	7312.23	9887.46	15999.9	4200.35	6669.79	4398.37	553.342	7973.5	13529	5555.02	6692.18	2624.58	6191	9124.75	5180.47	16944.7	0	2996.6	0	4847.73	0	2205.43	6845	4009.28	9613.7	0	2558.06	0	0	6982.39	0	17946.1	10293.4	0	0	3762.85	8063.52	5980.36	2665.78
P15144	ANPEP	Aminopeptidase N	4157.33	4803.41	4227.26	3764.18	3268.14	7443.29	4141.01	5241.72	5596.71	4197.72	5892.96	3295.22	3106.12	3800.65	4267.24	5576.31	4592.8	3813.82	2204.18	7079.93	4165.07	2729.53	2087.28	3485.29	2370.74	4516.31	3673.63	5619	4074.02	3203.04	4517.1	3896.19	4544	2875.61	3198.39	5692.85	1313.26	2410.63	1974.16	2987.82	4713.06	6248.35	2911.17	2606.91	3561.01	2781.48	2318.74
P15169	CPN1	Carboxypeptidase N catalytic chain	161477	126286	166602	159574	165263	145951	113812	163066	142877	157815	99430.2	161808	162236	163804	186980	136788	158626	163430	178363	113199	101951	221491	185768	238452	220054	189019	148213	271037	168998	132142	187445	161324	345330	223437	177560	226137	138712	145693	128396	244666	281407	166739	176370	183508	326559	188891	270276
P15259;P18669;Q8N0Y7	PGAM2;PGAM1;PGAM4	Phosphoglycerate mutase 2;Phosphoglycerate mutase 1;Probable phosphoglycerate mutase 4	0	0	0	0	0	0	0	0	0	0	0	0	0	0	0	0	0	0	0	1713	6205.21	0	0	0	0	0	17337.5	1162.8	0	0	0	0	0	0	0	0	0	0	0	0	0	3676.84	0	0	0	0	0
P15924	DSP	Desmoplakin	2421.6	0	26295.5	7042.82	0	2558.8	3387.38	5027.72	0	0	2488.12	3993.52	1762.02	0	3572.53	0	0	370.62	0	393.386	0	17177.7	9789.54	0	0	0	0	0	0	0	21231	13226.9	0	0	2132.13	0	9914.17	10886	202.991	35759.1	18782.5	19570.1	12815.4	2463.85	16281.6	8875.42	10680.9
P16109;Q5R345;Q5R349	SELP	P-selectin;P-selectin;P-selectin (Fragment)	0	0	0	0	0	0	0	1027.54	0	0	0	0	859.107	0	5344.87	0	0	0	0	29044.2	1877.65	6173.03	0	0	0	0	0	0	0	0	0	0	0	0	17358.8	0	0	0	0	0	2720.07	0	1245.56	0	0	0	0
P16157	ANK1	Ankyrin-1	12943.6	0	0	0	0	8744.36	6192.14	0	0	0	2780.11	0	0	0	6888.04	0	23362.9	3808.19	20263.6	0	23361.4	0	22422.3	0	27945.9	0	49496.9	0	0	8025.71	0	15286.9	0	0	6514.29	28088.6	26364.9	23087.8	0	0	13729.1	0	0	15535.4	25878.8	28070.7	5502.2
P16930	FAH	Fumarylacetoacetase	2072.97	0	1834.56	0	3907.63	2371.57	0	0	2681.66	0	4659.78	0	1513.65	0	12465.9	0	2980.61	0	0	5306.69	7157.61	1839.89	0	1514.94	5862.88	7971.26	7466.63	8194.58	0	7041.58	2214.09	0	1797.69	3910.4	7758.97	3917.99	3384.15	0	0	0	8021.69	3799.63	2346.98	4177.65	4079.26	0	0
P17066;P48741	HSPA6;HSPA7	Heat shock 70 kDa protein 6;Putative heat shock 70 kDa protein 7	6749.2	4125.77	5930.46	5923.24	5272.65	4783.87	6377.78	6661.2	6254.78	7762.69	8537.31	8133.3	8203.12	10407.4	8307.24	6670.81	7097.18	5362.54	7394.61	6133.96	15418.4	16091.7	13042.2	10913.5	52214.5	9740.56	34061.6	6521.89	4310.33	8621.15	10653.1	0	9494.54	15296.1	7305.94	11635.8	0	10234.9	6404.4	7274.4	10238.1	11895.9	5922.87	10971.1	8233.49	19364.7	13984.1
P17813	ENG	Endoglin	2171.05	3968.43	3218.63	877.092	0	2210.47	3350.12	4856.51	2717.81	1197.62	2323.86	2272.43	2562.96	2473.13	42000.3	0	4359.22	3289.31	2614.46	0	15900.4	1684.52	2527.38	0	0	0	0	1224.41	1635.51	0	0	2213.48	1583.47	2333.7	2194.51	0	0	0	0	0	20765.1	0	803.421	1678.65	2725.91	2161.51	0
P17931	LGALS3	Galectin-3	0	0	0	0	0	0	0	0	0	0	0	0	7772.64	0	0	0	0	1019.49	0	0	0	0	0	0	3146.67	0	3380.11	0	0	0	0	0	0	0	0	0	0	0	0	0	0	0	0	0	0	4428.1	0
P18065	IGFBP2	Insulin-like growth factor-binding protein 2	0	26228.4	6294.71	2790.09	1834.59	2036.22	0	0	0	1540.61	2771.29	5256.09	2365.86	2768.63	981.142	1401.17	2969.84	0	0	5628.06	2460.48	7170.69	8097.99	0	7895.58	2809.23	7965.45	14006.8	3070.35	0	4538.5	0	2769.18	13317.5	0	6747.83	5375.78	9758.04	0	8858.78	6831.83	3780.53	0	4914.49	8956.24	7492.66	10058.4
P18206	VCL	Vinculin	0	0	8370.89	0	0	1314.68	0	0	0	0	0	486.08	313.592	0	0	0	0	0	700.476	1907.1	4164.65	3629.08	0	1181.06	992.668	0	466.634	939.615	204.901	0	0	660.51	2225.04	5630.01	550.715	2059.11	0	1647.58	4082.39	3423.21	1930.57	2580.84	9024.3	1527.09	1154.29	0	3077.73
P18428	LBP	Lipopolysaccharide-binding protein	145329	82245.3	81229.4	71316.3	106342	77129.7	82095.2	80637.2	79267.4	105619	86643.7	68073.1	81730.7	78573.8	93614.3	75451.5	71179.1	80312.7	92770.5	319595	202906	216950	191147	222431	158124	84511.3	300592	473685	176967	211410	280957	210354	411372	398072	201705	360984	168662	240404	169886	293225	672868	304680	192567	266471	516816	387826	286049
P19320	VCAM1	Vascular cell adhesion protein 1	1833.22	5795.42	5253.28	5398.62	7088.18	4661.57	3569.3	7080.94	3790	6049.75	5492.07	11360.1	7280.9	4742.49	3279.61	4707.77	2583.57	4146.06	5638.51	12923.1	4976.77	6290.71	8172.84	11480.8	10444.6	3539.99	13185.9	15545	8361.28	5959.31	5711.15	3670.81	11665.7	25528.2	3733.99	10484.5	6140.46	9913.56	9460.65	15581.9	13987	18466.1	3913.15	13047.4	14798.7	10829.2	32094.8
P19652	ORM2	Alpha-1-acid glycoprotein 2	4.26402e+06	2.04149e+06	2.26627e+06	2.21646e+06	2926920	3.21105e+06	2.74016e+06	2750736	2.76139e+06	2.53059e+06	2.02697e+06	1.68537e+06	1994755	1.81175e+06	2.38312e+06	756837	715107	1.11581e+06	532626	3.7247e+06	8209400	1.37149e+06	1.29279e+06	5.46837e+06	1.90791e+06	3.20973e+06	3.83889e+06	4421172	3.69921e+06	3.85737e+06	1.61154e+06	739233	2.27845e+06	1.31402e+06	4.63115e+06	1.29889e+06	1773520	1.07636e+06	5931791	1.31994e+06	3.78822e+06	3.0375e+06	1.75537e+06	3545064	1.84496e+06	1681722	1365332
P19823	ITIH2	Inter-alpha-trypsin inhibitor heavy chain H2	1.94849e+06	2.0293e+06	1571916	1.88411e+06	2.12185e+06	1.62629e+06	2.09677e+06	1.57797e+06	1.37587e+06	1.97355e+06	1815435	1.69536e+06	1.8002e+06	1.25221e+06	1.87714e+06	1.59588e+06	1.66557e+06	2105869	2.18085e+06	1.24426e+06	1.13096e+06	1.38629e+06	1.41142e+06	1072455	1.27236e+06	1.26753e+06	1.16334e+06	966330	1.06449e+06	956644	1.35067e+06	1.38805e+06	1.39652e+06	1.5823e+06	927447	1.56743e+06	1.04696e+06	1.30337e+06	898811	1.40322e+06	1.33569e+06	907297	930314	1.17062e+06	1.55539e+06	1.10887e+06	1.08226e+06
P19827	ITIH1	Inter-alpha-trypsin inhibitor heavy chain H1	898182	1.02652e+06	807354	850786	1.00752e+06	760957	881416	845102	557667	841572	786008	640618	756183	448985	891235	700133	714732	775309	685489	713064	529617	458296	445167	684466	660949	640145	528668	636924	486280	467218	609165	611244	479760	547788	396637	487989	575076	433513	461082	540440	511545	542995	378863	514884	526505	375278	377594
P20742	PZP	Pregnancy zone protein	8401.16	0	82495.5	79215.2	60310.1	1992.35	590394	9121.24	6082.32	1678.46	11477.7	29223.4	37099.5	32016	0	5987.49	5573.69	34690.1	33781.2	56516.5	29696.8	24614.3	44592.3	20628.6	447039	12730	29660.7	6541.46	16679.2	43871.3	18548.8	13089.3	34555.6	0	24753.4	23789.5	5070.38	30311.5	49084.8	8904.64	20255.6	2960.54	59964.8	28471.3	18689.4	3415.68	8554.6
P20774	OGN	Mimecan	3089.34	4946.89	6469.02	8457.22	5696.2	7780.94	5436.91	3491.76	6118.71	5766.26	5076.95	7215.38	5643.74	6892.74	3822.04	5876.78	2909.6	5631.25	0	7298.82	5348.45	0	0	6539.09	4089.32	4110.21	6348.41	4180.29	9671.34	4993.71	4339.12	3462.44	0	0	3728.87	2873.54	0	4472.9	3128.51	4743.95	8983.9	7085.04	0	5662.23	3319.77	3154.21	6233.33
P20851	C4BPB	C4b-binding protein beta chain	206651	155629	129954	134665	178050	154501	175184	175680	169492	144700	179256	117404	115981	142994	149527	193403	180856	202966	187619	217533	206589	264287	292896	215107	125207	162808	164064	276009	180495	178236	278556	183898	345687	221449	185319	236302	152197	233174	158336	316031	377065	165140	238945	179115	291278	180693	251497
P21333;Q60FE5	FLNA	Filamin-A	3496.39	5029.64	0	5609.06	0	0	2956.25	12339.5	140.321	3307.32	3459.6	213.85	4440.41	5910.23	3836.19	0	0	1318.77	0	0	0	16012.3	6982.23	12722.7	0	6531.47	4895.89	0	1708.09	0	8533.26	2746.59	12824.4	2759.71	10687.6	9242.61	0	8564.31	0	9809.77	9250.16	7852.99	7262.1	14008.7	10653.3	0	6153.54
P22692	IGFBP4	Insulin-like growth factor-binding protein 4	4985.84	4473.2	4878	3768.31	7986.97	4639.09	4167.38	5876.82	3883.37	4635.9	4733.18	3753.88	4148.69	4418.88	4067.71	4867.69	4382.23	2953.37	7199.99	8918.12	3674.11	4994.28	5598.67	9725.87	5524.65	3456.47	5108.93	8129.53	4507.22	4708.66	6234.44	5286.7	6396.21	6117.12	5168.64	8866.97	3839.06	5998.61	5895.69	5665.6	11240.7	6662.58	1906.91	4528.75	7251.18	9942.12	9101.76
P22792	CPN2	Carboxypeptidase N subunit 2	318741	237409	214240	238214	246921	223082	211394	263650	266218	327027	183077	256262	279173	218295	284255	198417	227606	260720	248209	239850	234540	296366	273367	385679	294765	280297	246568	328508	276400	232848	269418	227437	402648	270647	269513	285084	211346	298358	219430	300180	342871	237363	215406	333569	461903	233907	354543
P22891	PROZ	Vitamin K-dependent protein Z	3184.65	3569.24	16806.7	10814.9	25915.1	16473.3	6939.97	8160.19	12059.6	9524.82	14663.3	19328.3	21315.4	17797.5	15639.4	22917.1	17054.1	26219.7	31486.4	13415.5	20226.4	20127.4	24035.6	8969.49	7955.38	9311.07	5030.93	3709.72	6032.73	9675.91	8650.6	18748.8	28170.4	12883.8	20055.7	17959	6614.74	17587.1	4483.74	16239.2	19065	11241.9	27318.4	10533.8	26590.9	16913.7	0
P23142	FBLN1	Fibulin-1	76065.1	97116.6	153324	101457	141607	94658.2	85453.1	87603.8	92921	91602.2	115025	118629	136500	144074	101429	87810.7	54616.9	92407.8	112715	98049.2	53670.9	83234.2	76707.3	150330	69455.2	119596	113149	119136	104603	64088.2	72587.8	107193	110872	150543	67577.3	107190	68034	126625	89958.1	130388	104672	110993	96698.2	100021	178180	108984	272190
P23284	PPIB	Peptidyl-prolyl cis-trans isomerase B	4026.44	6126.27	0	0	0	8007.81	7099.79	8924.16	2555.21	0	3005.37	0	8948.33	0	1925.48	4012.52	2743.29	3853.35	0	3340.75	4569.44	11651.9	5292	5859.25	1703.98	7216.11	4576.06	2643.9	3360.94	4054.86	5562.54	0	6911.62	0	0	4323.32	3660.01	3150.8	4830.46	8494.67	11575.8	7927.34	5686.36	4438.67	9922.58	3927.53	7092.95
P23470	PTPRG	Receptor-type tyrosine-protein phosphatase gamma	8075.01	7566.3	16048.1	8093.84	3598.02	8681.31	10066.9	9552.64	11883.8	10159.6	10041.5	15312.1	7128.05	6179.55	8261.9	0	3971.18	6214.76	0	6483.5	8987.15	2488.73	0	6642.16	3098.67	5955.85	8471.52	6829.11	8907.33	8170.21	2706.25	5285.42	0	2932.94	6603.93	4421.25	6160.03	0	5663.94	0	3494.77	9103.11	0	5621.57	1580.14	0	5261.03
P24593	IGFBP5	Insulin-like growth factor-binding protein 5	7717.8	6291.76	9535.23	8735.74	8094.06	8061.57	5385.14	4932.24	5272.78	5301.76	3247.54	3683.09	8874.65	7508.47	3778.24	4307.28	5929.84	4384.18	5170.71	5240.9	811.51	6677.42	6646.67	8103.7	7121.37	4372.65	2172.5	7379	9512.71	5757.58	0	13649.6	0	10214.8	7938.16	4708.38	8152.43	0	3506.52	7158.77	12411.3	4752.32	7008.37	3846.76	7524.85	0	0
P25311	AZGP1	Zinc-alpha-2-glycoprotein	830445	848390	796665	687836	789803	898393	772281	815758	860908	894558	938460	882777	691577	816177	871829	454726	569033	542091	469054	773209	1.14918e+06	349672	515567	638154	359290	604074	679873	888295	572826	434740	474116	300481	287620	455460	565094	325365	551715	429699	537847	350659	610676	561120	248079	493403	393519	357299	291987
P25788	PSMA3	Proteasome subunit alpha type-3	0	0	0	0	0	0	0	0	0	0	0	0	0	0	0	0	0	0	0	0	3257.8	0	0	0	4208.83	0	6164.53	1029.39	0	0	0	0	0	2218.5	0	0	0	684.628	0	0	0	0	0	0	0	0	0
P26038	MSN	Moesin	4182.46	2175.17	3308.01	3733.57	1691.6	4641.76	3093.65	3787.05	4310.44	3065.58	2863.26	3292.21	2549.52	4946.69	2607.98	4504.58	4170.33	4873.37	5412.71	7507.14	6443.04	8306.29	7550.7	10636.5	11003.1	3174.57	20175	5275.86	4354.5	5424.99	7601.07	5500.3	7708.97	8434.87	4090.85	8427.93	3023.71	4523.31	2688.81	14407.4	7518.52	10021.8	5160.27	9060.11	18477.1	16795.2	12363.2
P26447	S100A4	Protein S100-A4	0	0	0	1564.42	0	1866.37	0	0	1769.43	0	0	0	0	0	0	0	0	1694.67	0	0	28628.2	0	0	0	12825.2	0	43019	0	1583.46	6192.1	0	0	0	0	3220.22	0	0	0	0	0	0	11251.7	0	7569.48	0	0	0
P27169	PON1	Serum paraoxonase/arylesterase 1	283448	412275	388208	459886	459576	383722	474746	547554	390388	497966	344464	387246	364760	472957	428031	360210	416464	370240	170979	385355	350586	206389	343693	431829	272783	478268	148162	398951	434103	359645	263227	428334	491495	357245	354795	445307	534765	285304	425247	291431	537719	221137	368080	389581	344730	327713	272775
P27918	CFP	Properdin	38602	39977.5	29315.7	28299.9	32682.4	41749.2	41233.4	34989	41375.9	35437.4	39886.4	37005.6	33562.6	27322.4	33542.7	31602.6	27865.5	37940	40350.5	29543.2	30109.4	25911.5	30517.9	25829.1	21878	24287.1	26724.7	16880.5	31404.5	40594.1	23136.7	22256.4	31702.5	31647.7	33379.8	35357.2	21795.2	23464.1	43554.4	29877.9	29455.8	22046.5	35972.7	32375.6	27592.3	24736.2	33682
P28070	PSMB4	Proteasome subunit beta type-4	0	0	0	0	0	0	0	0	0	0	0	0	0	0	0	0	0	850.181	0	0	3347.17	0	4134.08	0	5717.37	0	7263.79	0	0	1356.7	0	0	0	4077.35	0	0	0	0	0	0	0	3090.41	0	0	2485.62	5721.09	1962.42
P28072	PSMB6	Proteasome subunit beta type-6	0	0	0	0	0	0	0	0	0	0	0	0	0	0	0	0	0	0	0	0	12769.3	0	0	0	11425.1	0	13870.9	0	0	0	2064.46	0	0	0	0	0	0	0	0	0	0	0	0	0	0	7222.01	0
P29622	SERPINA4	Kallistatin	215043	224308	218947	161572	285997	223321	295732	301149	276207	273851	177852	250271	222883	182413	225299	111431	116447	162476	74279.5	115513	204795	14598.9	36477.4	258484	77999.3	201137	121071	145690	204023	128996	34525.2	59850.2	24913.3	32623.9	200710	26659.3	107301	27795.9	123660	23429.9	26953.6	114555	43886.7	126671	19960.8	44983.1	53276.7
P30041	PRDX6	Peroxiredoxin-6	5567.6	0	1778.08	5608.32	0	4603.08	5272.62	1411.55	5310.93	2114.51	3052.61	3694.94	0	1910.91	515.351	5276.74	4365.31	12969.3	0	3017.04	84053.4	0	1979.6	10779	57212.2	8065.44	135744	3801.75	6775.63	19199.1	0	4142.61	0	0	10261.7	2099.27	7107.83	0	3095.06	0	0	20816.4	0	22773.8	0	18933.7	0
P30043	BLVRB	Flavin reductase (NADPH)	6895.32	1298.92	4998.72	5424.12	0	4804.02	3487.23	3786.86	9142.91	594.34	2245.32	4022.44	388.897	2938.13	5463.97	9209.32	11014.7	17423.5	1361.45	1501.78	80673.8	4429.83	10005.1	6863.58	118303	2636.24	171211	2631.67	3657.71	30033.2	1647.49	9991.9	4027.46	1122.5	15072.8	17224.1	0	3252.06	1546.53	9340.56	2101.43	22893.9	6554.75	38842.8	2600.5	68920.9	3879.68
P30086	PEBP1	Phosphatidylethanolamine-binding protein 1	0	0	0	0	0	0	0	0	0	0	0	0	0	0	0	0	0	0	0	0	8625.02	0	0	0	8141.49	0	21091.7	0	0	0	0	0	0	0	0	1661.62	0	0	0	0	0	3686.85	0	2636.92	0	6093.32	0
P31946	YWHAB	14-3-3 protein beta/alpha	0	0	0	0	0	0	0	0	0	0	0	0	0	0	0	0	0	0	0	0	0	0	0	0	2887.48	0	4793.2	0	112.037	0	0	0	0	0	0	0	0	0	0	0	0	0	0	966.055	0	1570.04	0
P32119	PRDX2	Peroxiredoxin-2	16105.7	9376.97	8840.95	25824.3	5131.12	18049.6	21645.7	9786.02	31338.7	10495.5	18705.7	22085.4	8542.76	15159.8	7725.07	29944	39752.3	64219.2	12328.8	14217.3	301309	25609.5	31132.6	20533.6	472046	20286	818804	12343.7	23383.3	111170	8029.08	42785.4	18029.8	6911.32	45310.3	63844.6	22793.6	14615.4	10990.1	18000.9	10064.9	116247	19604.9	145011	8844.65	322233	16295
P33151	CDH5	Cadherin-5	14720.2	24954	17519.9	19209.4	20307.8	24560.1	18398.9	20988.2	19135.1	18988.3	15512.4	24033.5	15100.9	18595.5	18929.3	20244	15571.8	20595.6	22719.6	21504.8	17646.6	19569.7	14158.7	19280.4	12771.8	11202.5	13470.4	22459.1	14074.9	16236.8	18875.9	13513.9	16844.5	18351.9	15737.4	18621.7	17989.2	18233	10573.9	14652.1	21391.3	18029.9	13664.1	18437.6	17803.9	15753.1	29992.9
P33908	MAN1A1	Mannosyl-oligosaccharide 1,2-alpha-mannosidase IA	5997.25	5193.38	11999.4	5244.41	11039.6	5269.66	7044.97	9921.66	6352.7	7666.84	7543.37	4477.28	10994.3	10583.8	4318.15	10224.3	8050.77	1377.36	6732.06	19087.8	0	13021	12937.2	16812.2	9894.77	6227.7	26144.2	15764.9	1914.99	9322.5	15411.3	13470.9	16690.2	25990.8	10671.5	9187.12	0	13615.1	8801.95	15464.7	31917.4	9298.1	17198	12592.9	21249.3	19430	18602.7
P35527	KRT9	Keratin, type I cytoskeletal 9	31922.7	56879.7	30683.5	36169.1	59239.8	149696	39480.2	67890.4	66325.6	57889.5	43061.4	35244.3	130075	169233	24840.5	59040.9	136039	60844.1	143300	32816.3	46363.3	451030	224835	143390	174761	77441.2	53639.4	50644	24077.6	75237.6	94495.3	106352	87734.6	40207.4	10378.2	48983.5	87115.4	195589	102604	244586	41762.9	81914.8	47534.8	52566.7	93825.2	80419	150559
P35858	IGFALS	Insulin-like growth factor-binding protein complex acid labile subunit	366667	376022	300782	374279	261623	255611	402126	316139	481660	305809	279069	285877	324997	252053	168873	260167	214352	314040	210829	217236	276061	179222	283296	435870	342522	250410	237964	301394	221351	236790	144674	333570	216077	81584.9	383604	242740	245621	129489	143784	162888	310635	113120	288561	270318	224697	197918	65256.2
P35908	KRT2	Keratin, type II cytoskeletal 2 epidermal	21816.4	27224.3	33648.5	20937.4	25191.2	89272.4	20206.7	61875.8	31701.3	41319.5	17558.9	19038.9	109039	80024.3	20231.7	14699.7	44536.7	16170.3	42485.3	324348	43627.6	79881.5	41008.2	80090.3	133234	67103.5	37086.3	26461.9	12242.2	42683.3	36902.7	33152.3	23853.9	12277.6	9455.82	15311.5	24058.6	167514	53111.7	67192.3	4216.55	86082.9	25107.8	26988.5	20824.7	23767.5	42088.7
P36955	SERPINF1	Pigment epithelium-derived factor	239501	201106	182755	224568	220224	245145	222373	241774	173873	153126	185612	186983	143494	148825	191146	157236	193721	177825	245571	232114	221966	178217	175920	241123	160994	97893.3	161249	215769	214357	168089	229055	152963	182688	228562	125899	221136	141870	218184	122745	317251	258944	189063	130911	208896	243008	219788	223218
P37802;X6RJP6	TAGLN2	Transgelin-2;Transgelin-2 (Fragment)	5454.97	2612.81	0	8100.13	0	3543.69	6948.56	7433.34	4341.09	3941.08	7084.49	4410.25	5575.23	12202.5	7740.15	3369.01	0	0	0	2443.7	14104.6	24749.6	7394.87	6453.48	2815.5	6759.82	13717.9	2497.27	9924.29	4125.87	12322.3	6418.6	10556.3	3192.09	14799.5	9512.65	5093.94	3406.32	3007.79	20171.5	9620.4	13450.4	11530.3	26360.2	15607.6	3229.02	4156.57
P40197	GP5	Platelet glycoprotein V	63867.7	301167	35574.7	70906.4	549943	89190	38510.2	118832	70875.7	52877.2	93508.7	48587.8	23474.8	7738.76	50628.4	4086.23	184808	39124.6	12702	50171.8	42224.2	22947.6	20395.5	1491.17	82922.5	93277.5	156927	0	61061.3	76991.6	65024	104324	99766.7	170136	87088.4	1802.85	2615.86	45690.9	71929.3	123725	94264.4	221926	58884.5	48813.4	2054.66	3165.32	0
P41222	PTGDS	Prostaglandin-H2 D-isomerase	3722.35	0	6355.85	0	9114.53	8735.87	4249.58	0	8826.95	5854.44	7737.08	7955.37	8594.69	5567.04	5577.65	9228.02	5470.22	8157.66	0	6578.57	0	8500.69	6599.76	8459.2	0	9039.75	5868.64	0	9468.21	5808.05	0	0	0	0	4972.51	0	18377.1	9148.19	3856.97	12150.6	0	8139.32	5437.15	0	0	0	12480.7
P43121	MCAM	Cell surface glycoprotein MUC18	0	8388.2	0	0	9385.01	0	4645.59	6549.13	5900.73	11638.5	4971.02	9676.24	0	7315.75	0	4771.66	2596.46	8222.71	0	0	0	5873.69	9289.65	0	0	0	2692.67	9465.02	11168.8	0	0	0	0	8176	0	0	0	0	3695.98	7518.67	5810.56	7865.05	0	0	20757.4	0	0
P43251	BTD	Biotinidase	44107.4	51100.2	43106.7	37072.4	37218	47735.8	38989.6	44238.5	43537.3	52866.2	50049.3	40024.7	36608.8	36178.2	44287.7	44453.9	40509.8	37277.9	39124.6	34152.7	49307	22651.8	38782.8	24550	27829.4	39141.3	33878	39454.6	29179.2	32509.4	30123.1	41175.3	30952.7	23308.8	37859.9	24356.4	34330.8	26497.4	33648.9	26657	39700.3	23907.7	28925.6	37779	31681.5	30038.7	30416.5
P43652	AFM	Afamin	1.03435e+06	905196	693123	738498	848162	723327	821398	628280	701659	720573	796703	770163	700310	456296	604675	618571	562882	670298	520494	396102	594686	212953	367353	490813	302020	572538	395406	331453	382216	445951	200691	352966	262092	214779	629109	290300	382847	184461	309566	136242	209838	361117	358315	385092	172683	279438	326172
P48740	MASP1	Mannan-binding lectin serine protease 1	32819.5	28476.1	26621.5	27758.7	30544.2	28768.4	25456	19789.8	26031.2	18292.8	26046.7	26823.2	18173.6	28007.3	21348.3	15981.1	19814.4	25359.9	31772.1	18917.4	26221.1	32212.4	28143.2	32821.5	27297.1	28513.6	18373.7	17877.6	28202.6	23002.2	27096.6	24860.1	27272.1	25135.1	20854.5	22729.3	18870.8	16387.5	17179.9	39641.6	27859.9	25474.5	8938.74	22541.2	33527.4	22667.9	22940.4
P50395	GDI2	Rab GDP dissociation inhibitor beta	0	0	0	0	0	0	0	0	0	0	0	0	0	0	0	0	0	0	0	0	0	0	0	0	4331.89	0	11307.3	0	0	147.204	0	0	0	0	0	0	0	0	0	0	0	0	0	0	0	4216.55	0
P51884	LUM	Lumican	206450	283970	292180	253255	258853	356117	290603	288922	263286	233934	351850	307957	275391	315493	275274	332184	300417	343161	414102	123147	168774	156261	161501	196510	84728.7	199027	165586	98430.8	186828	148749	167982	248124	189236	188825	166721	207855	153685	275342	120885	167066	178354	138725	132912	107445	203707	158854	273878
P54802	NAGLU	Alpha-N-acetylglucosaminidase	22598.4	3346.02	0	0	23981.3	22169.2	1131.97	1171.74	74843.1	1628.82	42551.8	0	963.365	0	23486.2	7647.06	96996.9	0	0	0	0	0	2632.81	18346	0	16817.4	13479.7	97754.5	0	59922.9	0	67817.2	0	0	82537.1	61412.4	0	0	0	15471.4	0	49697.1	0	0	0	0	0
P55056	APOC4	Apolipoprotein C-IV	239127	45809.5	34515.4	42472.2	81714.5	56573	74923.2	22976.4	50813.5	63709.1	45549.4	58197.8	43809.7	32359.3	56864.1	15447.9	23794.8	81358.7	17960.8	19121.9	48349.2	21709.3	34566.4	30314.6	33191.4	27942.7	24972	23000.4	31898.3	43242.9	9154.99	16082.2	19237.3	22650.5	63101.9	15414.6	16640.5	0	36616.5	10615.5	15197.8	18491.6	10091.4	30326	10826.1	3935.07	9578.31
P55058	PLTP	Phospholipid transfer protein	27270.2	24422.4	41024.5	33039.4	10589.1	32240.9	33790.5	31494.6	16437.7	22119.7	21905.2	26661.6	33759.6	34030.2	5691.86	9990.18	6314.56	7635.26	12730.3	19985.2	25848.1	21337.6	11662.2	18282.6	11183	37367.1	17734.1	11085.2	20912.8	17469.6	26162	19464.1	14070.7	16277.3	16884.7	23504.7	5209.79	34736.7	15608.8	9594.51	8776.91	6382.96	27317	8799.91	12163.1	40102.4	22570.7
P55103	INHBC	Inhibin beta C chain	14229.8	7994.4	12159.5	11796.9	13184.6	10612.8	9322.26	7358.94	7961.48	10151.7	11144.3	8616.08	10420.5	6891.13	14144.9	13623.7	12718.9	10534.7	13835.2	15528.3	12114.7	14438.1	16556.5	13412.1	9530.74	6356.12	13860	15006.8	11789.5	16533.9	15680.9	10631.2	20352.3	15804.3	12675.3	18704.4	5545.41	19168.1	12469.8	18751.7	18711.1	15296.9	11453.2	11495.2	37400.5	18049.5	22958.4
P55290	CDH13	Cadherin-13	7981.78	6192.96	7232.22	6557.93	5868.49	8155.29	9118.61	10873.7	8868.85	5539.81	5255.24	9475.54	6501.99	9091.39	7298.1	6243.06	7748.41	5954.03	10533.3	8914.21	5532.75	9220.14	13404.2	8357.51	5386.17	4644.15	5841.15	8761.18	6922.89	4395.31	8716.95	10368.5	8168.95	7498.76	4472.81	7887.6	0	8343.37	4150.37	11874.2	5847.91	6498.22	6487.03	5342.65	13721.9	5570.26	16540.8
P59665;P59666	DEFA1;DEFA3	Neutrophil defensin 1;Neutrophil defensin 3	26497.2	28714.3	17464.5	13078.9	23418.4	21481.2	32263.2	26384.1	25115.2	30404.5	73807.8	25003	16675.5	24985.4	14314	71705.7	24227.8	48694.1	16953.3	30127.3	124918	70151.1	39010.3	69043.7	17714.2	16664.2	25309.5	39868.7	13274	10444.5	41708.2	12635.2	34196.2	12855.9	34568.5	21293.4	54139.1	30618.1	15941.4	92265.2	73881.1	38182.8	30512.8	61786.4	47339	41313.7	22058.1
P60174	TPI1	Triosephosphate isomerase	0	0	0	0	0	0	0	0	0	0	0	0	0	0	0	0	0	1220.74	0	0	8829.07	0	0	0	7749.27	0	20925.5	0	0	2946.9	0	0	0	0	0	2300.84	0	0	0	1661.63	0	4739.58	0	3852.96	0	7843.78	0
P60709;P63261	ACTB;ACTG1	Actin, cytoplasmic 1;Actin, cytoplasmic 2	13768.1	14077.2	10231.8	16909.7	9336.48	12619	17473	14808.2	12934.7	17015.4	13806.7	12638	16769.6	17953.1	18889.4	15853.1	11252.5	17752	11502.4	22147	45805.1	25874.7	18182.1	18974.1	27112.7	12835.4	58083.7	18852.8	19268.6	18665.2	17408.2	14214.8	23555.6	13630.6	18543.5	14116.8	11636.9	10434.6	14030.6	27552.7	19371.8	31613.8	17717.6	28696.2	32217.9	33695.2	25383.6
P61626	LYZ	Lysozyme C	25086.3	27874.8	27179.6	29253.8	28280.5	32380.4	36131.8	26794.8	27889	38585.4	43704.9	48443	24147	25372.7	18254.2	37434.2	32215.2	33067	29497.9	36876.4	36666.9	29710.2	19031.6	42727.8	47874.1	17038	34736.3	51524	22717.5	22770.3	34452.5	27791.1	40416.5	20122.5	30095.1	48325.7	38798.9	35662.2	11250.4	47588.4	34760.7	46758	22012.6	31226.2	34060.8	34863.7	58997.2
P62258	YWHAE	14-3-3 protein epsilon	3039.61	810.216	1480.39	283282	363585	71902.8	44105.5	103429	1859.02	950.314	892.715	7418.34	791.256	89447.3	111429	2157.02	972.365	43509.9	0	163778	11955.9	206837	243150	556472	12955.7	102670	18458.3	251465	2344.2	5192.02	104686	119213	358832	244709	20282.4	250436	0	1038.18	196719	0	0	188325	258121	4625.54	3279.67	3730.79	313728
P62736;P63267	ACTA2;ACTG2	Actin, aortic smooth muscle;Actin, gamma-enteric smooth muscle	7567.23	6506.35	0	9082.56	0	7545.52	10488.1	34605.9	7619.39	8288.04	8836.26	14945.2	7914.87	0	20878.5	21270.6	5633.26	10635.4	27694.4	2476.6	20022.9	3929.58	30673.7	30686.2	17493.8	9424.26	41734.8	21656.9	10411.4	13504.5	2157.51	1044.29	1837.24	1527.56	18203.3	0	0	629.316	14006.2	2799.59	1701.39	1754.89	24416.4	17307.2	4184.71	53164.5	0
P62805	HIST1H4A	Histone H4	16591	10402.6	0	0	0	5429.99	10162.4	3540.87	5821.73	10348.5	9875.97	0	7080.97	15593.1	0	14962.6	10153.6	18476.4	8167.17	7381.19	35836.1	14459.5	14612.1	14665.1	0	8035.14	6975.24	4630.1	6269.88	4351.68	16616.8	4537.34	12556.7	4867.29	15114.5	7786.91	12192.3	6877.75	0	20473	14846	10713.2	12274.2	11689.2	12540.2	9815.42	9236.28
P62937	PPIA	Peptidyl-prolyl cis-trans isomerase A	4870.92	0	0	4827.02	74037.6	6109.4	3899.86	6621.6	4441.57	0	4811.49	6572.11	3487.39	26424.2	0	8576.01	7040.04	7593.83	0	0	18190.7	23713.5	10607.4	2664.5	12086.8	77354.6	33955.2	4144.61	6968.28	9400.92	12420.3	7484.17	14777.6	0	7019.01	10529.5	8922.91	0	4489.33	14783.3	10688.3	6224.26	13055.1	9720.11	24105.9	23936.7	10990.1
P62942;Q1JUQ5;Q5W0X3	FKBP1A	Peptidyl-prolyl cis-trans isomerase FKBP1A;Peptidylprolyl isomerase;Peptidylprolyl isomerase	0	0	0	0	0	0	0	0	0	0	0	0	4052.88	0	3966.22	0	0	0	0	0	0	0	0	0	4809.68	0	8691.68	0	0	0	0	0	0	0	0	0	0	0	0	0	0	0	0	0	0	0	0
P68871	HBB	Hemoglobin subunit beta	4655613	2.62101e+06	2635725	5.9894e+06	1.25746e+06	4.95254e+06	5290928	3.83959e+06	8.14261e+06	3.07174e+06	4.68294e+06	4930927	1.62842e+06	2.83545e+06	2.05988e+06	13148640	14506771	18482952	6067189	2947861	61917208	7.68332e+06	14510503	6220961	51356256	4.22761e+06	157967200	3495913	5102880	21792520	3797322	21740432	6901989	2.54933e+06	9428426	24563076	9865905	6333354	2.63233e+06	7.8263e+06	3.43599e+06	31779540	6.98189e+06	34399884	4795902	90511776	4702706
P69905	HBA1	Hemoglobin subunit alpha	2.05506e+06	1.38975e+06	1.13401e+06	2534668	577970	2110530	2074549	1.47351e+06	3.48251e+06	1409306	2.1043e+06	2.17108e+06	787931	1.29132e+06	895150	4.46878e+06	6121662	6696304	2.031e+06	1.41418e+06	28415040	2.88275e+06	5552348	3.1668e+06	29834532	1827062	60772792	1.59406e+06	2355895	10531761	1.45864e+06	6.48937e+06	2.53413e+06	1.02475e+06	4.58674e+06	8821944	4.51145e+06	2.00688e+06	1.39362e+06	3.41601e+06	1.35084e+06	15819676	2.70476e+06	15399366	1.80322e+06	33028962	1946859
P78417	GSTO1	Glutathione S-transferase omega-1	0	0	0	0	0	0	0	0	0	0	0	0	0	0	0	0	0	0	0	0	5900.5	0	0	0	6448.49	0	8970.71	0	0	0	0	0	0	0	0	0	0	0	0	0	0	5213.4	0	3747.3	0	0	0
P80108	GPLD1	Phosphatidylinositol-glycan-specific phospholipase D	115115	89941.7	78407.7	83054.4	104975	110586	87588.5	100852	110150	131516	121872	95207.7	95300.5	74783.7	119705	106772	121624	114452	124927	51147.2	68837.1	51864.4	107479	82823.4	45172.7	52507.4	45184.4	64527.2	62981.8	59259.3	93642.2	129291	67825.9	77149.9	59555.1	67076.9	74992.7	50903.3	41622.3	61141.1	78023.8	70483.6	35647.6	49886.1	71160.6	57433.5	66217.1
P98160	HSPG2	Basement membrane-specific heparan sulfate proteoglycan core protein	10133.3	2875.61	11098.6	3371.97	7017.17	4147.73	11658.8	7733.51	1727.76	10811.8	4573.03	8858.39	8585.02	9617.51	11868.5	3265.67	7995.75	7967.62	5641.38	7148.47	2238.82	3507.11	16410.1	3304.98	12559.3	11209.4	2472.39	3263.25	5149.04	6141.69	5258.66	8355.73	11175.5	12849.4	2284.53	9040.18	14550.4	10994.4	6393.62	12063.8	9813.42	10282.7	7924.48	8477.65	6913.75	18478.9	16602.2
Q01518;Q5T0R1;Q5T0R2;Q5T0R3;Q5T0R4;Q5T0R5;Q5T0R6;Q5T0R7;Q5T0R9	CAP1	Adenylyl cyclase-associated protein 1;Adenylyl cyclase-associated protein 1 (Fragment);Adenylyl cyclase-associated protein 1 (Fragment);Adenylyl cyclase-associated protein 1 (Fragment);Adenylyl cyclase-associated protein 1 (Fragment);Adenylyl cyclase-associated protein 1 (Fragment);Adenylyl cyclase-associated protein 1 (Fragment);Adenylyl cyclase-associated protein 1 (Fragment);Adenylyl cyclase-a…	0	0	0	2430.69	0	0	0	0	0	0	1598.46	0	0	1985.56	0	0	0	0	0	0	7552.48	2717.72	0	0	0	0	5043.11	0	2639.8	0	0	0	0	0	4206.54	0	0	0	0	0	0	0	0	3876.79	0	0	0
Q03591	CFHR1	Complement factor H-related protein 1	139862	125737	110956	105566	148990	58727.8	112272	127605	102929	117089	106209	128857	95581.6	86064	119912	98240.3	108164	105443	6408.95	130175	121933	118139	86990.4	144073	86887.6	90265.7	50794.6	88262.6	105290	108588	144332	93105.9	117535	68118.4	161907	118673	102663	169887	102463	65134.3	152777	109008	85773.3	108096	134595	129846	49607.6
Q04756	HGFAC	Hepatocyte growth factor activator	40663.9	42269.2	46236.2	42965.1	53186.6	36563.9	29817.9	29374.1	49793.7	29464.7	30018.5	45871.2	39034.2	39262.6	28168.8	31564	33376.3	32576.3	51779.4	29285.9	28538	28382	30248.3	49163	14980.2	35442.9	26396.9	25144.2	31292.5	22575.3	38852.5	25300.8	38133.4	32936.3	26832.6	29866.2	34924	32066.2	18316.4	39072.1	40378.3	34388.5	28608.8	27487.8	40842.1	33916.6	19351.1
Q06033	ITIH3	Inter-alpha-trypsin inhibitor heavy chain H3	199812	137587	224865	188543	141610	69123.5	111982	104088	109697	108129	132390	246570	136231	300845	213352	92675.2	57852.7	68306.9	77715.8	441121	241501	225068	103945	275980	151735	191427	214054	285546	146875	162573	241999	83999.2	249032	292544	196656	198090	92487.8	232927	181322	291967	202474	317583	60874.7	223682	382607	135277	194350
Q07954	LRP1	Prolow-density lipoprotein receptor-related protein 1	5068.22	2069.98	2019.39	2386.62	22271.4	534.249	5622.63	2034.67	13871.5	0	6534.39	6469.97	1023.79	14119	0	1262.16	14732.9	12023.9	0	92929.8	11675.3	36163.3	0	2802.91	15845.1	3293.96	2221.39	14006.8	1400.06	13411.1	3145.76	1330.55	2963.84	42202.7	499.819	3125.93	10458.2	5336.04	0	12556.2	6405.66	25011.7	2045.29	1050.54	21878.1	26072	5495.84
Q08380	LGALS3BP	Galectin-3-binding protein	65941.1	65602.7	73035.3	71936.5	61878.7	68248	88719.5	57631.6	52360.3	46741.2	70658.6	31590.6	53296.9	55596.3	55519.9	35972.5	40013.9	85356	63660.2	123640	82842.1	88807.9	81537	189473	157394	86549.1	28562	216263	47658.3	122386	48229.5	108746	154229	97198.1	116900	121323	52910.4	74876	80577.6	91638.7	194661	198559	139918	200693	124624	121560	213060
Q12805	EFEMP1	EGF-containing fibulin-like extracellular matrix protein 1	14784.6	20131.6	33578.2	19461.1	25319.6	21924.3	15010	16832.4	17361.6	19966.5	11562.7	38467.6	24738.7	30672.8	21995	23573.3	20622.4	24209.2	29359	21452	13658.8	27609.8	20198.1	25492.7	16478.2	18450	13952.1	17362.8	19637.4	15066	22358.1	17518.6	23140.9	34448.7	14620.5	23292.9	22046.7	37698.1	9830.13	40340.9	24490.7	29222.7	12812.2	18459.8	30663.3	28325	57889.1
Q12860	CNTN1	Contactin-1	0	0	4253.02	1852.84	1518.86	5229.08	6477.16	0	893.799	1632.1	2965.01	2309.92	2365.01	2120.29	2863.15	2608.21	6168.66	3299.21	0	0	0	0	3723.15	0	0	6724.18	2095.76	3515.07	0	1314.78	0	0	4631.96	1797.91	4337.26	1174.68	0	0	2182.38	2695.78	0	3651.52	0	3605.12	1837.4	1415.72	5502.9
Q13093	PLA2G7	Platelet-activating factor acetylhydrolase	5026.76	3540.38	0	2226.54	5120.1	0	3097.27	2003.47	4543.79	3747.25	3435.53	2846.19	2671.05	3895.41	2243.36	3637.54	2129.36	4342.21	3699.95	3106.2	3190.13	1433.66	0	713.626	3993.78	1587.25	4107.31	3764.07	3066.1	1263.78	1439.37	4104.14	1304.98	2616.12	5025.09	2431.81	1183.18	1211.79	2575.94	4999.61	2304.32	3284.22	1813.05	5217.76	0	0	3950.98
Q13103	SPP2	Secreted phosphoprotein 24	15325.2	11991.5	15910.4	12645.2	17901.5	9386.31	8789.5	10760.7	12971.8	12798.6	5343.11	14715.7	12825.7	16751.9	11998.5	8924.8	10774.3	11035.6	8233.71	9477.22	9250.67	9720.37	12168.9	16888.5	14839	16502.8	10586	13521.1	7218.75	9044.92	8316.66	9335.85	16815	12664.9	15637.5	22599.5	10170.9	12054.1	4555.6	12404.4	4187.68	9085.66	17419.5	12483.7	12127.2	7345.66	16655.1
Q13201	MMRN1	Multimerin-1	8541.32	10385.3	8833.81	8710.4	5506.61	6103.54	8892.27	7559.94	5296.99	10502.9	8319.88	10782.9	8966.38	8482.54	9643.73	6147.91	5146.14	5948.05	7343.3	5277.48	9522.94	8617.15	6818.33	6865.34	661.428	4608.4	6685.3	3860.97	6898.95	5787.34	7589.84	7027.84	0	3636.36	10842.7	0	0	4948.37	5916.94	7660.05	4679.09	7008.13	5005.77	6718.26	5622.2	4050.95	5307.9
Q13228	SELENBP1	Methanethiol oxidase	3926.62	0	3879.09	5178.98	3076.26	5266.29	1964.35	1758.96	4493.84	2451.65	4828.41	3423.79	4455.09	7370.39	2267.31	4464.24	6927.89	8225.78	1761.61	6304.84	51037.5	2207.75	3845.49	0	53915.3	4474.45	100915	2567.85	5028.24	13532.2	0	4909.61	7911.47	0	4256.03	9474.06	0	0	2496.72	23198.3	0	17593.6	2488.37	17009.9	0	26116.3	0
Q13790	APOF	Apolipoprotein F	55914.7	57563.5	66124.6	79860.8	42972.4	50805.8	56131.2	48574.8	43037.8	64819	40756.3	58059.4	51535.9	73789.3	40790.4	44675	43177.9	44602.9	48012.8	99204.6	46589.6	62637.8	58969.9	76811.7	50816.1	59699	55397	91610.4	46563.1	35827.2	93600.9	75486	58249.3	112946	49539.5	71406.5	56143.8	85281.3	20840.5	66075.6	85817.3	63732.8	26037.4	37833.3	114330	40887.3	47360.4
Q14520	HABP2	Hyaluronan-binding protein 2	125418	138186	127251	147200	93059.7	105299	123166	116182	131609	198993	133562	142579	185635	141487	121395	161619	142586	166221	174337	141628	154145	284231	226237	175515	258595	105691	180732	205271	95197.6	192664	256382	174645	272000	250060	187752	252521	143963	228271	156217	171679	285955	133075	227328	226620	382461	274395	270970
Q14624	ITIH4	Inter-alpha-trypsin inhibitor heavy chain H4	1.23305e+06	1069203	1226415	1.191e+06	1.36211e+06	990996	1.11294e+06	1.01543e+06	957043	1.0001e+06	1.0371e+06	1.29201e+06	1077005	1.39457e+06	1104849	1114596	831257	947179	991885	1.47942e+06	1.3832e+06	1.52276e+06	1.23051e+06	1.54094e+06	1.30655e+06	1.40539e+06	1.39889e+06	1.62923e+06	1.1127e+06	965949	1.60738e+06	1.19424e+06	1.76301e+06	1.98224e+06	1.2081e+06	1.31459e+06	1.24609e+06	1.64738e+06	1.09241e+06	1.85674e+06	1.58202e+06	1.30278e+06	1.12705e+06	1.35259e+06	1.69217e+06	1.43695e+06	1.41087e+06
Q15113	PCOLCE	Procollagen C-endopeptidase enhancer 1	6768.97	2334.03	3424.58	5326.6	2760.12	5442.48	2436.08	1991.86	2025.88	5845.01	4239.93	7131.16	7395.95	3892.83	3398.89	1913.6	4592.2	7967.59	2332.8	2217.65	1939.95	3111.98	2696.62	3075.26	1444.9	2848.34	3275.95	2848.53	3137.79	2295.5	2132.21	1739.26	2637.11	4026.89	1610.84	3202.26	0	3587.42	1736.4	1472.75	1845.42	977.617	0	2292.55	1406.86	1867.79	0
Q15166	PON3	Serum paraoxonase/lactonase 3	76580.3	93929.8	109023	117306	89533.6	114537	122086	135426	125951	138730	98514.2	104572	109756	131197	118669	90930.7	96493.7	107384	54566.2	88641.6	101704	66209	104012	112350	77459.4	128947	46061	90309.1	109124	99409.5	80904	129438	148996	113180	78988.2	109115	97152.6	78237.2	91955.2	91726.4	165611	45669.3	89803.6	106394	120666	83058.3	83955.6
Q15485	FCN2	Ficolin-2	29894.8	21902.4	15542.3	9545.34	14194.8	11649	24076	0	22577.6	18860	15739.9	15059.8	20167.6	14899.8	11235.3	12596.3	6156.76	9756.01	12319.2	15457.3	21282.2	10899.9	3814.93	17570.4	14191.1	17289.7	14410.9	2958.44	2898.61	16451.5	16512.8	11075.1	0	6273.39	23314.1	8718.71	2886.48	9916.07	33723.3	7883.7	17049.8	7637.59	13437.8	7155.39	13394.9	14071.6	27726.4
Q15582	TGFBI	Transforming growth factor-beta-induced protein ig-h3	20035.4	17652.7	26442.6	25751.7	21691	30871.7	25837.9	28122.1	19256.6	21803.1	20676.8	23495.4	20454	20183	20063.8	17146.5	17837.2	17681.5	18711.9	29605.9	10995.4	28999.7	25809.5	28530.2	18110.4	15924.6	17304.9	25720.3	18425.5	18064.2	25790.9	17286.3	27647.4	24744.5	27369.6	29446.9	14048.4	23107.7	19023.2	28561.1	45456.2	17747.2	23335.8	28611.8	35089.2	13591.4	39006.5
Q15848	ADIPOQ	Adiponectin	3287.81	5381.44	19068.5	6391.82	5664.8	4101.28	4859.2	10622.7	5029.45	6138.13	6193.75	12113.8	6666.15	16605	5660.09	3357.54	3391.59	2398.52	0	6582.62	3996.52	1578.74	4025.57	15985.2	4152.28	6886.12	15985.3	4433.38	3462.95	3710.01	0	5958.87	3640.63	0	5128.09	2684.02	6542.02	2116.52	6249.03	0	0	14877.8	1471.57	11603.3	3273.38	0	7379.72
Q16610	ECM1	Extracellular matrix protein 1	51592.5	44108.2	94136.8	66393.4	39659.8	42761.4	66084.4	54472.8	44760.7	41464.9	41554.7	76148.1	72094	45432.8	52751.2	21792.1	21105.7	45574.7	23791.1	33959	60237.6	10813.8	14710.6	31847.7	27161.9	69188.4	34161.1	25324.8	44614.3	40780.5	22035.7	32958.7	13754.2	13449.2	49573.4	20321.5	36100.7	26189.1	32529	15600	23229.8	44135.2	16213.5	33179.9	14759	10013.1	13366.2
Q16706	MAN2A1	Alpha-mannosidase 2	4907.14	4432.35	5590.41	4262.49	4705.49	3885.08	5295.52	12305.2	5206.54	4741.08	5509.78	4488.2	4072.04	4150.67	8814.23	2230.35	2381.86	3650.48	0	4371.64	5895.17	5445.03	0	6117.81	4109.59	3690.5	4306.3	3724.85	6628.46	6024.66	2906.88	0	4076.16	0	5855.55	4389.04	6660.62	0	3733.22	0	0	3589.08	0	5056.34	1595.4	4312.18	5412.89
Q16853	AOC3	Membrane primary amine oxidase	4774.67	4461.37	6978.08	7759.7	9663.27	8061.88	11207.5	6470.16	7358.74	6565.6	6816.69	11236.1	16964.8	7618.24	97025.8	13933.3	8219.33	8632.29	11459.2	0	8263.85	0	9167.21	8380.08	8275.38	5890.22	76697.5	5581.77	6503.27	5779.87	8517.76	10994.7	11743.7	7982.7	4782.91	11012.4	7134.93	8399.73	8736.28	8075.08	8131.39	6317.01	5427.54	9012	14269.3	10698.3	18777
Q5D862	FLG2	Filaggrin-2	0	0	0	0	0	0	0	0	0	0	0	0	0	0	0	0	0	0	0	10677.9	0	0	0	0	2903.91	0	0	0	0	0	0	0	0	0	0	0	0	2846.1	0	0	0	0	0	0	0	0	0
Q5SYB0	FRMPD1	FERM and PDZ domain-containing protein 1	6877.22	5590.07	12081.2	4634.29	9876.81	5811.91	5539.94	11612.3	8640.26	11048.8	11721.2	12156	15002	11446.9	9890.24	4603.09	1409.11	5822.28	0	5128.01	8335.37	0	1372.83	14021.5	0	14709.1	11447.3	6947.23	14368.1	5043.68	0	0	0	0	7668.16	0	0	0	9227.96	2486.83	0	6403.8	2937.02	7397.11	1132.29	0	3329.87
Q5T123;Q9H299	SH3BGRL3	SH3 domain-binding glutamic acid-rich-like protein 3	7722.09	0	0	5857.59	0	7109.38	7780.18	8749.25	0	0	4525.02	4352.5	5286.57	9942.18	6399.36	0	0	0	0	3949.29	17246.4	24977.8	23857	11485.2	8073.79	0	23518.4	11014.4	7823.29	7709.74	21695.9	13565.2	18152.7	7461.1	11061.6	10884.1	12983	0	665050	18336.9	33758.5	25870.1	16962.4	14292.8	0	16979.8	19402.8
Q5T749	KPRP	Keratinocyte proline-rich protein	0	0	0	0	0	0	0	0	0	0	0	0	0	0	0	0	0	0	0	0	0	0	0	0	5484.92	0	0	0	0	0	0	0	0	0	0	0	0	11656.4	0	0	0	0	0	0	0	0	0
Q69YZ2	TMEM200B	Transmembrane protein 200B	132358	0	0	106665	0	154137	102137	0	0	0	0	0	0	0	0	81692.7	84623.8	72674.1	113982	159397	0	144334	131319	0	0	0	0	2655.53	115917	0	109607	114145	156124	170878	0	174537	0	146350	0	114126	241687	0	126562	0	94914.1	138206	212726
Q6EMK4	VASN	Vasorin	8553.79	14306.1	10652.8	11922.5	9838.04	12661.5	14070.1	13977.2	14322.7	13637.7	13667	13825.4	10504.1	9348.47	13822.8	9713.75	9351.59	15385.9	32352.9	11194.1	8125.96	16400	14940.8	8446.64	7446.35	8241.62	12168	9745.97	11142.4	15581.4	16098	19615.6	31144	47227.7	9671.78	13575.7	67843.8	14316.5	15609	12949.9	12693.6	21402.2	19374.8	9403.99	14179.5	14177.3	17173.5
Q6Q788	APOA5	Apolipoprotein A-V	4467.72	0	0	4840.46	0	0	3376.28	0	0	0	0	0	0	0	0	0	0	0	0	0	0	0	0	0	2743.28	0	0	0	3464.41	0	0	0	0	0	0	26879.4	0	0	0	0	0	0	0	5605.59	0	0	0
Q6UX71	PLXDC2	Plexin domain-containing protein 2	7858.56	16004.6	13522.6	9423.6	19283.1	13196	10925.1	10747.2	13942.1	11831.6	11438.8	17473.5	10142.9	20009.8	14201.5	10079.5	15401.8	11928.4	10624.3	19269.4	20739.5	13163.3	18954.4	17742.9	13300.3	13845.4	22374.6	13181.4	9806.04	11506.2	13169.7	15231.5	15704.4	14093.9	9949.57	21170.2	3935.77	7621.24	24636.7	20152.7	16331.6	25397.6	14917.7	23640.6	14520.5	27482.9	18208.9
Q6UXB8	PI16	Peptidase inhibitor 16	7656.41	11012.3	13940.8	10641.5	12419.8	10632.7	14108.6	9692.59	7278.58	9811.54	10081.9	10201.1	8167.95	8200.42	8725.16	7349.58	10897.7	12971.5	17091.3	5567.62	2989.18	1597.17	46442.9	3925.23	5949.56	11182.3	7256.56	5436.62	5015.25	5362.36	3257.95	3779.18	27104.9	17823.1	7617.41	13006.9	2752.01	23292.5	1514.92	5057.63	2315.97	10828	20591.6	3297.1	20510.7	18044.8	14513.5
Q76LX8	ADAMTS13	A disintegrin and metalloproteinase with thrombospondin motifs 13	4766.63	23665.2	8103.53	6928.68	5121.48	4055.8	7168.97	4594.82	6009.48	5806.45	5235.64	3722.12	5751.11	5746.15	4833.29	1924.75	3837.77	4051.46	4933.5	6115.12	51409.4	4681.08	101806	5648	68780.7	5127.86	5282.22	4532.7	6593.46	3751.25	3118.14	4612.7	110461	3065.28	5298.94	3240.86	4152.43	9036.82	4349.91	83145.7	2712.54	4470.22	5732.55	6133.59	5385.67	4240.46	4381.44
Q86UD1	OAF	Out at first protein homolog	20428.3	6921.06	6131.19	15742.2	19467.2	13763.3	14902.1	6440.65	9987.47	11446	12147.9	8141.44	14774.7	27179.1	9986.72	9080.7	8419.34	8031.67	9690.49	15671.9	7800	11416.1	8820.06	25154.3	27436	10464.9	11034.3	27540.5	11156.5	11506.2	10223.3	7054.29	15185.2	11270.8	13955.2	26956.9	5391.68	8027.38	19937.3	12736.7	14450.9	12043.3	7978.56	10137.7	29390.5	18665.4	18642.6
Q86UP8	GTF2IRD2	General transcription factor II-I repeat domain-containing protein 2A	15466.4	27923.4	13165.8	48852.6	28468.9	69660.9	15784	85339.9	22279.2	17435.5	10690.2	16768.3	17409.3	28195.6	11788.2	39614.3	11801.8	10984.8	9454.53	26207.6	29035.3	17321.1	11611.5	33753.4	16454	31958.2	31689	24992	4968.67	22096.4	14844.6	15023.1	0	0	18511.3	17674.8	29079.1	11984.4	13804	19330.5	23768.2	36010.4	18493.7	20940.6	2841.07	5880.77	22724
Q86UX7	FERMT3	Fermitin family homolog 3	0	3142.21	2855.3	8917.06	0	0	4253.38	11417.4	5201.63	1853.1	813.725	5502.18	4857.62	10779.6	4383.16	5378.99	3504.53	0	9467.38	0	8639.76	8745.28	6763.26	0	4705.95	5633.96	7601.23	0	10805.1	0	4611.61	4516.91	9167.74	4810.93	3962.17	3874.22	0	4169.22	15434.2	3918.27	10211.7	6246.04	5231.24	3457.1	6206.67	4794.16	0
Q86YW5	TREML1	Trem-like transcript 1 protein	22546.4	0	0	23470.8	0	0	16073	11376.4	17009.3	0	10441.2	0	0	0	0	0	0	0	0	9338.79	28563.6	61222.7	36931.6	0	0	0	21051.5	0	0	0	28500.3	16291	23617.1	16571.6	12618.4	0	0	0	0	15206.2	22996.3	11001.7	0	0	0	0	0
Q86YZ3	HRNR	Hornerin	0	3770.43	0	1402.15	0	1866.69	1644.57	0	4637.07	686.079	0	0	1195.86	6107.92	986.81	1533.84	1681.92	0	1726	0	944.029	5076.9	2698.55	3619.03	5530.95	0	1530.83	1464.91	0	0	1638.45	1693.17	0	1903.17	410.535	0	0	0	5973.97	2304.82	0	0	2019.84	3350.32	1416.02	0	0
Q8NBJ4	GOLM1	Golgi membrane protein 1	0	0	899.366	0	0	1528.76	0	0	0	0	1943.17	0	0	0	0	0	0	1780.19	0	2526.92	0	2062.62	0	0	0	1746.33	2280.69	3419.63	0	0	0	0	2761.89	0	0	0	0	4392.56	0	2685.34	3479.42	2883.47	0	0	3436.77	2444.82	4290.02
Q8NBP7	PCSK9	Proprotein convertase subtilisin/kexin type 9	2325.35	0	3063.85	0	0	1161.3	0	5586.65	0	0	0	2103.13	0	3876.97	0	0	5273.23	2174.74	0	7327.64	0	841.344	8295.18	5314.88	7296.55	0	9143.38	6822.52	2289.1	2882.39	0	0	8353.57	8298.07	5012.49	0	91648.3	0	6722.21	10111	12244.2	5551.06	4559.23	2449.53	5120.27	11406.3	13335.4
Q92496	CFHR4	Complement factor H-related protein 4	27340.6	43355.1	6039.14	38479.7	16514.9	17277.6	26609	13002.4	25033.4	22719.6	44450.1	25307.2	24773.9	36699.6	11053.1	55501.5	16845.4	69317.4	58556.9	97398.5	28598.7	10081.8	5368.95	23320.8	3597.37	10508.6	45200.6	56989.6	58817.3	19393.5	117199	30070	42243.3	42462.7	11475.7	19598.5	6938.83	13861.2	25030.5	36160.3	52843	12309.2	44037.9	40262.9	28852.7	64598.3	7530.86
Q92820	GGH	Gamma-glutamyl hydrolase	7838.28	14116.1	8003.88	8706.5	7452.63	6196.69	7261.51	7833.49	4412.42	11261.9	11048.4	5717.33	7429.65	2231.51	7497.54	7889.98	8641.66	5734.7	9355.37	14556.1	19808	11258	4546.76	17521.8	12016.9	7502.87	11395.2	12804	13533.5	15148.7	12035.4	13135.9	13950.9	11283.7	10653.1	16890.3	4205.94	12512.8	10448.9	7664.21	4121.97	14624.3	11594.1	13062.1	13349.5	23760.4	17595.4
Q92859	NEO1	Neogenin	1639	5295.19	4986.75	6986.51	5987.48	4888.69	3355.99	1465.53	4381.88	3258.32	2912.14	5037.26	3562.69	5517.69	10589.1	9359.67	3994.92	4290.03	4039.46	4651.42	753.987	1929.25	0	4253.37	1872.98	3384.83	3282.37	5509.37	3311.62	1205.59	7236.4	6386.83	6941.22	4248.74	0	0	5649.22	5909.28	1553.41	9169.83	9537.9	4582.06	6683.18	1949.98	7341.83	178473	9284.19
Q96KN2	CNDP1	Beta-Ala-His dipeptidase	28008.6	37832.2	16896.5	34012.5	23700.7	28618.2	23706.5	25839.9	24333.9	33037	26331.1	24782.7	37907.4	21093.3	23505.2	16393.8	19690.4	29699.8	9324.95	24568.6	11950.4	15024.1	14340.8	42792.1	25687.9	30217.2	14067.7	26831.1	18503.8	24065.5	15106.4	19470.6	25970.9	17957.6	20529.9	17564.2	19951.6	15527	21441.4	17090.7	10877.9	18604.2	13440.3	25414.2	25597.5	23023.8	3395.01
Q96PD5	PGLYRP2	N-acetylmuramoyl-L-alanine amidase	198874	257430	229420	241382	250931	219462	198228	211510	232927	250295	273777	306889	256091	267666	250650	251410	225642	245384	239654	221592	146884	199096	178761	270257	93736.4	207920	197493	170330	158372	144156	168527	158264	165437	164029	141480	188253	211330	155630	148301	177144	156123	176617	159202	202279	158394	132384	207913
Q96S96	PEBP4	Phosphatidylethanolamine-binding protein 4	0	8830.92	0	0	2514.17	1318.19	0	1543.52	0	917.245	0	0	0	0	0	0	3987.11	3724	7562.65	0	0	0	0	0	0	0	0	0	8943.79	0	5595.55	0	0	0	0	0	0	0	0	4790.14	0	0	0	0	11654.1	0	0
Q9BS40	LXN	Latexin	0	0	0	0	0	0	0	0	0	0	0	0	0	0	0	0	933.145	1328.8	0	0	8312.87	0	1071.57	0	9341.61	0	20744.1	0	0	2855.77	0	1112.95	0	0	0	803.349	0	0	0	0	0	0	0	4296.49	0	11056.3	0
Q9BWP8	COLEC11	Collectin-11	12233.1	7748.24	10002.2	26389	0	2215.36	20275.9	9494.05	9271.94	0	9340.04	11815.8	9508.82	8609.99	9506.13	1828.07	5677.29	7912.61	2131.25	2746.22	13331.1	2979.68	2305.07	8374.82	6769.38	9458.28	11501.6	7249.97	10928.8	15687	2645.73	6639.54	0	2670.14	10544.8	6481.93	4948.9	7768.09	9960.23	3137.1	3696.6	3939.93	5962.08	8696.25	3330.82	2999.09	10720.8
Q9BXR6	CFHR5	Complement factor H-related protein 5	26573.9	11332.4	12651.6	8758.14	19682.6	24579.1	28477.9	15068.6	17824.2	24909.1	11632.7	10792.3	13063.6	12519.2	14336.9	14820.5	19342	14044.6	12611.2	20736.1	18507.3	20725	18634	10568.4	12226.2	10864.3	10028	21063.9	20104.5	8210.59	25460.9	10909.8	18159.5	31403.5	13839.9	24251.8	19078.8	18562	9694.39	27679.6	30967.6	9721.82	13973.3	18569.1	28260.2	11892.4	13575.8
Q9H4A9	DPEP2	Dipeptidase 2	0	0	2189.35	2493.23	0	0	0	0	1840.79	1888.25	0	2529.94	0	665.129	0	0	0	2751.53	0	0	0	1471.01	2094.4	2507.38	1381.61	0	0	0	3132.84	0	0	1576.16	2557.49	2197.86	2335.13	0	0	0	17786.6	0	2805.56	0	0	3936.53	0	0	3964.41
Q9H4G4	GLIPR2	Golgi-associated plant pathogenesis-related protein 1	5026.04	20783.8	1031.26	2462.82	6500.76	4750.86	22462.6	0	4101.51	0	1649	3318.32	1676.16	3486.29	2248.84	0	3834.66	2365.02	0	0	12005.5	0	8411	0	4153.25	5823.2	3496.31	2885.52	0	6800.46	2283.82	0	2881.42	3578.02	12556.5	0	0	2969.22	0	7176.94	0	3464.72	0	2993.34	3458.26	0	21107.5
Q9H8L6	MMRN2	Multimerin-2	0	21582.7	18447.6	14951.6	18780.4	14450.2	14185.2	18606.8	17386.4	16613	12647	11881.8	11447.1	13117.6	10792.3	0	18609.6	18717	14259.2	17611.9	0	0	0	15886.6	14269.3	10943.9	11797.3	15033.4	12914.2	0	15455.7	11494.7	18210.3	17432	14264.8	0	14268.9	9596.73	9244.73	0	19112.3	15817.5	10846.5	11690.2	19706.8	11081	19450.7
Q9HDC9	APMAP	Adipocyte plasma membrane-associated protein	16775.9	20666.8	16753.1	18358.6	14352.2	14891.9	12640.8	17429.9	12801.6	18450.9	15038.5	15018.5	32306.4	14066.3	20692.2	19962.3	19360.6	17884.1	21023.5	25362	15672.2	17206.7	24085.6	10064.1	11541.7	12244.1	14714	25597.6	13294.9	16742.3	16729.6	19783.2	16886	22610.7	10049.1	11383.3	14100.1	18653.7	13779.8	14783.1	15691	15904.1	15770.4	15064.3	16426.5	27368.2	16445.6
Q9NPH3	IL1RAP	Interleukin-1 receptor accessory protein	11830.6	9336.75	12698.8	11521.7	10602.9	6768.69	10302.5	11143.5	9722.79	8094.58	7348.57	9704.3	7578.96	8384.82	6335.82	6691.57	6026.47	6574.15	6198.51	14232.4	7339.3	6923.64	5515.78	9758.2	4710.64	11355.4	7992.66	5845.32	11423.7	6768.4	5966.64	5290.13	8001.7	4060.14	7309.04	7656.31	5353.72	6697.41	6042.8	2456.86	7881.17	5592.4	6321	10682.4	6692.11	7193.22	3286.02
Q9NRJ7	PCDHB16	Protocadherin beta-16	27927.1	66911.6	42650.8	38356.4	93728.3	62807.4	37826.6	83750.8	42953.8	32633.3	44188.2	73826.2	36536.9	47339	0	18251.2	17994.3	14691.4	27275.2	65515.8	11070.6	16224.5	12328.1	70323.4	82466.4	61974.5	64961	22598.1	27753.3	10222.4	14385.2	15888.5	88667	15368.3	30925.7	27661.4	38384.1	22477.3	25634.2	19042.3	35423.2	80616.1	17919.5	8477.97	22193.5	27552.2	25589.7
Q9NZD4	AHSP	Alpha-hemoglobin-stabilizing protein	0	0	0	0	0	0	0	0	1171.95	1664.04	1758.48	0	0	0	0	0	2208.03	6904.03	0	0	26779.7	1270.37	0	0	113097	0	105890	0	0	2624.12	0	3277.3	0	0	3019.99	0	0	0	0	0	0	19530.3	0	9517.79	0	4324.94	0
Q9NZP8	C1RL	Complement C1r subcomponent-like protein	20630.1	12765	15412.6	17092.9	14579.4	12615.4	18806.7	16421.4	16990	18460.5	13398.5	16312.4	12283	12990.8	15260	10943.7	8814.73	15638.3	8861.79	13054	35958.6	16815.5	13084.1	51601.9	35322.6	16592.4	27263.5	15738.4	20190.2	38384.8	16784.9	18532.4	21896	13554.5	14524.5	20202.8	12589.9	18695.5	18651.8	21191.9	31570.6	30746.1	14686.9	14791	25377.5	16408.3	16382
Q9UGM5	FETUB	Fetuin-B	85472.8	63529.5	55381.1	100889	79668.9	89517.3	113310	74254.2	86678.3	80337.7	101529	109076	99184.9	95324	83936	91705.6	56902.2	36978.8	123670	85611.9	75097.6	81071.1	65364.4	140197	291328	67723.9	93327.5	54157.4	30536.1	145402	95066.9	87870.4	123545	73697.8	71545.4	118367	60066.8	63541	33895.3	128757	76696.7	77716.5	83851.8	116426	112557	82444.1	109341
Q9UHG3	PCYOX1	Prenylcysteine oxidase 1	25360.8	23057.6	24504.1	26316.4	29162.1	16017	33186.6	22904.1	27211.5	31312.7	15957.9	34666.4	30589.9	28489.9	16286.1	15952.7	15698.2	20933.6	12886.6	6362.44	14235.4	1562.83	13476.1	9137.11	8019.81	11994.6	7503.89	11824.6	15590.2	9836.59	8578.64	14830.9	4198.77	5822.7	21550.3	17358.9	10512.9	8101.18	8200.91	10623.6	12561.5	8298.28	10735.2	8824.47	7535.88	6519.37	17764.3
Q9UJJ9	GNPTG	N-acetylglucosamine-1-phosphotransferase subunit gamma	5313.57	6504.14	6083.33	7811.3	4069	4285.77	5769.49	0	0	0	4957.96	3815.84	0	3070.27	5602.62	0	0	0	0	5280.86	0	0	0	2637.4	0	2466.06	0	0	4331.53	0	0	0	0	0	4056.33	0	0	0	4587.8	0	0	0	0	3383.79	1930.55	0	0
Q9UNW1	MINPP1	Multiple inositol polyphosphate phosphatase 1	6509.98	5481.97	4333.94	5888.11	5561.61	5584.32	5450.95	5234.38	7985.91	4749.75	5963.12	6857.27	6978.77	5666.8	5615.97	4865.93	5447.4	4365.76	6836.05	5832.82	8207.37	27837.6	5573.37	3403.91	4856.11	9338.39	4961.78	4385.14	6694.09	6798.18	9402.88	5113.77	6341.36	6437.52	6650.35	6417.13	4174.19	6181.09	5083.34	5314.26	4582.05	3004.56	4260.83	6290.41	0	9130.35	8323.19
Q9Y251	HPSE	Heparanase	0	0	0	5104.69	4952.83	0	3213.15	4086.24	3894.11	0	7320.07	0	0	4882.6	5308.34	0	0	0	0	5252.73	3656.1	16640.1	7328.78	0	0	5420.75	0	5886.83	0	4542.72	7122.76	0	7160.12	0	5397.59	0	0	6562.7	5283.42	14242.5	4659.56	3581.65	0	3533.54	0	4677.54	7813.24
Q9Y490	TLN1	Talin-1	0	0	0	2482.45	0	0	182653	126435	0	0	84487.2	1108.46	315698	86941.8	1104.98	152566	0	161166	0	0	2406.83	50630.5	58669.8	0	136125	1841.03	3259.13	120382	2804.72	453.363	4750.35	9334.98	5135.96	2451.62	2218.15	2656.7	0	0	0	63267.4	128284	3750.5	3727.77	2425.19	3114.93	136513	231832
Q9Y5Y7	LYVE1	Lymphatic vessel endothelial hyaluronic acid receptor 1	6270.94	12687.4	9712.68	11473.9	7748.52	9042.7	9360.03	5760.16	9883.67	9815.83	6880.88	12119.3	13894	12732.7	9854.55	6579.9	6398.12	9196.06	9762.54	5680.9	5103.9	5277.87	6675.32	2621.59	5608.28	10942.1	6711.41	6114.31	8648.22	6904.44	6467.13	6980.33	5944.76	8327.49	6134.78	6804.65	1962.88	6342.73	5957.71	4453.36	12235.4	4276.43	5114.32	5775.48	9933.17	6832.44	13758.9
Q9Y6R7	FCGBP	IgGFc-binding protein	24333.1	14548.4	17715.3	18780.3	33680.3	18796.8	14691.6	15809.7	7459.81	26743	18664.9	22323.3	20567.3	16795.1	21656.6	50980.7	19612.5	23331.4	21015.2	22845.2	11607.1	10296.5	17240.6	29820.6	25332.4	33496.1	21999.3	38888.6	24846.8	20206	13576.7	18436.9	32610.8	19349.7	17766.9	20433.6	25433.6	31704.6	24106.3	21836.5	21530.1	23774.7	19274	17449.7	17047.4	13336.9	39496.6
Q9Y6Z7	COLEC10	Collectin-10	2951.3	16503.3	11158.3	16589.9	11409	7470.87	14070.7	0	13826.6	10941.2	9054.14	14493.9	14168.4	11188.2	0	0	12264.7	7311.9	15139.9	16110.6	7769.47	0	14683	17925.2	8166.23	14544.7	4388.77	13755.7	9240.96	9288.38	0	12730.8	14099.1	12508.6	12021.8	11577.9	10144.2	15297	7036.74	13205.4	14509.5	11746.1	8097.57	2035.8	16290.4	0	20159.3
[truncated: 19 more columns]
