# Supplementary material for: Sera proteomic features of active and recovered COVID-19 patients: potential diagnostic and prognostic biomarkers
Source: Signal Transduct Target Ther. 2021 Jun 3;6:216. doi: 10.1038/s41392-021-00612-5 (PMC8173321; doi:10.1038/s41392-021-00612-5)
Supplement: Supplementary file 4 — Supplementary Table S3 [file 41392_2021_612_MOESM4_ESM.xlsx]

## Sheet: Legend
Column Header	Explanation
AveExpr	average log2-expression for the proteins over all samples
AveExpr(HDs)	average log2-expression for the proteins of health samples
AveExpr(COVID-19)	average log2-expression for the proteins of COVID-19 samples
AveExpr(Recovery)	average log2-expression for the proteins of recovered COVID-19 samples
logFC	estimate of the log2-fold-change corresponding to the contrast samples
P.Value	raw p-value
adj.P.Val	Benjamini-Hochberg adjusted p-value

## Sheet: Table S3-1
Supplementary Table S3-1. Differentially expressed proteins between HDs and COVID-19 patients sera samples.
Protein accession	Gene symbol	log2COVID-19/HD	P.Value	adj.P.Val
A0A087WSV6	LILRB1	0.452149	0.00172199	0.00815053
A0A087WT59	TTR	-0.14582	0.00212279	0.00992916
A0A096LPE2	SAA2-SAA4	0.279372	8.31374e-09	2.00915e-07
A0A0A0MRA3	TTN	0.35511	1.89743e-09	5.15864e-08
A0A0C4DFP6	CRTAC1	-0.146498	0.000808445	0.00423703
A0A0G2JH50	HLA-C	0.58212	0.000526436	0.00282716
A0A140T8Y3	TNXB	-0.197399	2.27202e-06	2.74536e-05
A0A182DWH7	SELENOP	-0.132769	0.000168194	0.00106035
A0A1W2PQB1	FCGR3A	0.218132	2.34455e-06	2.75643e-05
A0M8Q6	IGLC7	0.440095	0.00042729	0.00238296
A6XND0	IGFBP3	-0.215864	4.01069e-06	4.25525e-05
B0YIW2	APOC3	-0.143334	0.00102388	0.00506124
B4E1Z4		0.186145	3.50727e-08	6.10266e-07
C9JXI5	TMEM198	-0.175026	0.000157936	0.00101033
D6REL8	FGB	0.737855	1.56796e-06	1.94876e-05
D6RF35	GC	0.0991709	0.000277162	0.00167452
E7END6	PROC	-0.1734	1.06775e-05	0.000103215
E7EQB2	LTF	-0.387016	0.000193121	0.00120011
E7ES19	THBS4	-0.22372	0.000489772	0.00269685
E9PHK0	CLEC3B	-0.181385	1.47899e-08	2.79722e-07
E9PKE3	HSPA8	0.53844	0.00011642	0.000767315
G3V357	RNASE1	0.132135	0.000312934	0.00183955
H0Y300	HP	0.448315	1.22449e-07	1.90234e-06
H0YAC1	KLKB1	-0.096195	0.000951496	0.0048128
J3KPA1	CRISP3	-0.265978	0.000103933	0.000708525
K7ERG9	CFD	-0.239519	2.78192e-05	0.000252112
K7ERI9	APOC1	-0.509778	2.91986e-08	5.29224e-07
O75882	ATRN	-0.180953	2.5294e-11	1.57184e-09
O95445	APOM	-0.157273	2.49061e-05	0.000230514
O95497	VNN1	-0.40635	0.00172379	0.00815053
P00450	CP	0.147445	1.22875e-08	2.59002e-07
P01011	SERPINA3	0.284394	5.43843e-10	1.97143e-08
P01042	KNG1	-0.103026	5.40729e-05	0.00045234
P01137	TGFB1	-0.434733	0.0009366	0.00479319
P01714	IGLV3-19	0.181684	0.000330216	0.00191525
P02647	APOA1	-0.145369	6.77367e-05	0.000525803
P02671	FGA	0.233896	7.56186e-09	1.93495e-07
P02741	CRP	1.28719	1.30343e-11	1.01406e-09
P02748	C9	0.389483	7.69789e-18	3.34858e-15
P02749	APOH	-0.192788	1.37349e-08	2.71576e-07
P02750	LRG1	0.327181	1.92691e-10	1.04776e-08
P02751	FN1	-0.436042	8.92457e-10	2.9863e-08
P02753	RBP4	-0.309114	2.56281e-10	1.22193e-08
P02763	ORM1	0.533878	3.68336e-12	8.01131e-10
P02765	AHSG	-0.15311	9.8999e-05	0.000705976
P02787	TF	-0.15582	1.87378e-07	2.71698e-06
P03951	F11	-0.162021	1.29313e-05	0.000122285
P04003	C4BPA	0.0915152	0.000523674	0.00282716
P04040	CAT	0.405302	0.00123191	0.00602112
P04180	LCAT	-0.132857	8.01818e-06	8.11142e-05
P04196	HRG	-0.274233	1.25035e-08	2.59002e-07
P04275	VWF	0.302896	2.55125e-06	2.88629e-05
P05154	SERPINA5	-0.293314	4.9855e-07	6.3785e-06
P05155	SERPING1	0.130952	3.60713e-07	4.75486e-06
P05160	F13B	-0.112843	0.000353696	0.00202444
P06276	BCHE	-0.128597	5.82563e-05	0.000478141
P06396	GSN	-0.187385	8.53834e-08	1.37562e-06
P06727	APOA4	-0.223661	3.00359e-07	4.083e-06
P07737	PFN1	0.311489	3.59986e-05	0.000313188
P07996	THBS1	-0.139674	6.88983e-05	0.000525803
P08571	CD14	0.201199	2.01906e-07	2.8332e-06
P09960	LTA4H	0.368305	4.74972e-05	0.000405123
P0DJI8	SAA1	1.62092	2.80904e-10	1.22193e-08
P0DOY2	IGLC2	0.0937407	0.000114792	0.000767315
P11597	CETP	-0.203322	2.95907e-06	3.21799e-05
P13671	C6	0.147209	1.59693e-07	2.39539e-06
P18428	LBP	0.400072	9.63281e-12	1.01406e-09
P19320	VCAM1	0.226104	0.000234743	0.00143821
P19823	ITIH2	-0.17089	5.65094e-12	8.19387e-10
P19827	ITIH1	-0.167125	9.6085e-09	2.19984e-07
P20851	C4BPB	0.0972312	0.000615453	0.0032649
P25311	AZGP1	-0.178762	3.50249e-05	0.000310935
P26038	MSN	0.256482	5.3992e-06	5.59203e-05
P27918	CFP	-0.10667	0.000413529	0.00233617
P29622	SERPINA4	-0.408959	2.58771e-06	2.88629e-05
P37802	TAGLN2	0.322632	0.000824188	0.00426812
P43251	BTD	-0.131701	9.05578e-06	8.95288e-05
P43652	AFM	-0.304655	3.70906e-10	1.46677e-08
P51884	LUM	-0.237265	1.3987e-11	1.01406e-09
P55056	APOC4	-0.381083	0.000104243	0.000708525
P80108	GPLD1	-0.211024	1.51992e-09	4.40777e-08
Q04756	HGFAC	-0.112986	6.10088e-05	0.000482524
Q08380	LGALS3BP	0.2361	9.25018e-05	0.000670638
Q14520	HABP2	0.12722	8.24582e-05	0.000607955
Q14624	ITIH4	0.0796738	0.000292416	0.00174248
Q15113	PCOLCE	-0.256237	0.000146116	0.000948666
Q16610	ECM1	-0.251907	0.00010322	0.000708525
Q5SYB0	FRMPD1	-0.368324	0.00100909	0.00504543
Q5T123	SH3BGRL3	0.588426	8.12304e-05	0.000607955
Q8NBP7	PCSK9	0.4473	0.00161785	0.0078196
Q96PD5	PGLYRP2	-0.150605	6.65068e-08	1.11271e-06
Q9UHG3	PCYOX1	-0.359633	1.30485e-09	4.05435e-08
Q9Y5Y7	LYVE1	-0.175644	6.00179e-05	0.000482524

## Sheet: Table S3-2
Supplementary Table S3-2. Differentially expressed proteins between COVID-19 and recovered COVID-19 patients sera samples.
Protein Accession	Gene symbol	log2COVID-19/Recovery	P.Value	adj.P.Val
A0A075B6K4	IGLV3-10	0.210729	0.000326247	0.00258032
A0A087WSY5	CPB2	0.2032	2.41453e-07	8.07937e-06
A0A087WT59	TTR	0.258198	1.83001e-06	4.18528e-05
A0A087WXI5	CDH1	0.406441	0.000213008	0.00193038
A0A087X1L8	LOC102723996	0.183201	0.000530698	0.00391278
A0A096LPE2	SAA2-SAA4	-0.176437	0.000257653	0.00215537
A0A0A0MRA3	TTN	-0.196683	0.000659997	0.00470654
A0A0B4J1X5	IGHV3-74	0.277297	7.18373e-05	0.000866358
A0A0C4DGZ8	GP1BA	0.164275	1.32131e-05	0.000198158
A0A182DWH7	SELENOP	0.210409	1.70204e-07	6.7308e-06
B4E1Z4		-0.124891	0.000242242	0.00210751
C9JF17	APOD	0.181567	0.000135638	0.00134097
C9JXI5	TMEM198	0.162004	0.00102877	0.00667933
E7END6	PROC	0.234146	1.11197e-07	4.83708e-06
E7EQB2	LTF	0.438267	0.000101024	0.00108773
E9PHK0	CLEC3B	0.125326	0.000102522	0.00108773
H0YAC1	KLKB1	0.116285	0.000251507	0.00214521
J3KPA1	CRISP3	0.255007	0.000492546	0.00369409
K7ERG9	CFD	0.274303	1.0419e-05	0.000161866
K7ERI9	APOC1	0.576556	8.92852e-09	5.54844e-07
O00391	QSOX1	0.170175	1.98924e-06	4.18528e-05
O75882	ATRN	0.137114	4.04006e-07	1.17162e-05
O95445	APOM	0.135546	0.000573448	0.0041575
P01031	C5	0.113045	7.36902e-05	0.000866358
P01042	KNG1	0.123131	1.03692e-05	0.000161866
P01602	IGKV1-5	0.166552	0.000398421	0.00309487
P01780	IGHV3-7	0.13299	0.000720789	0.00497688
P02533	KRT14	0.146764	0.000318328	0.00256431
P02647	APOA1	0.182168	5.79025e-06	0.000104948
P02671	FGA	-0.166696	4.43278e-05	0.000602581
P02741	CRP	-0.691703	0.000126048	0.00127513
P02743	APCS	0.414302	2.89847e-05	0.000406721
P02748	C9	-0.204307	2.68785e-07	8.35153e-06
P02749	APOH	0.225637	1.5427e-09	1.34215e-07
P02750	LRG1	-0.162745	0.000923808	0.00618241
P02751	FN1	0.472489	8.1947e-10	8.91173e-08
P02753	RBP4	0.370978	8.71467e-12	3.79088e-09
P02760	AMBP	0.0863263	0.000976968	0.0064391
P02763	ORM1	-0.294149	5.08957e-05	0.000655366
P04180	LCAT	0.122929	9.70647e-05	0.00108264
P04196	HRG	0.262443	2.40942e-07	8.07937e-06
P05154	SERPINA5	0.359141	2.64168e-08	1.43641e-06
P05160	F13B	0.114388	0.000749983	0.00509754
P05546	SERPIND1	0.160766	7.2642e-06	0.000126397
P06213	INSR	0.645382	0.000696136	0.00488418
P06396	GSN	0.113245	0.00125054	0.00788386
P06727	APOA4	0.212423	4.24357e-06	8.02589e-05
P07996	THBS1	0.136036	0.000286895	0.00235471
P08246	ELANE	0.497593	0.00112539	0.00719919
P08571	CD14	-0.180194	9.0025e-06	0.000150619
P0DJI8	SAA1	-1.26962	1.01141e-06	2.58802e-05
P10909	CLU	0.128994	7.07253e-05	0.000866358
P11597	CETP	0.224	2.02048e-06	4.18528e-05
P13671	C6	-0.089224	0.00159348	0.00990232
P18428	LBP	-0.226613	5.1224e-05	0.000655366
P19823	ITIH2	0.15044	3.2317e-09	2.34298e-07
P19827	ITIH1	0.148844	9.25067e-07	2.51503e-05
P25311	AZGP1	0.322205	3.21133e-10	4.65642e-08
P29622	SERPINA4	0.436015	3.3452e-06	6.61438e-05
P43251	BTD	0.117242	0.000182214	0.00168645
P43652	AFM	0.33905	1.49935e-10	3.26108e-08
P51884	LUM	0.122152	0.000231098	0.00205158
P55056	APOC4	0.406461	0.000124995	0.00127513
P55058	PLTP	0.25569	0.000165486	0.00156492
P59665	DEFA1	0.358328	1.36661e-05	0.000198158
P80108	GPLD1	0.120858	0.000405748	0.0030965
Q15113	PCOLCE	0.277537	0.000141192	0.00136486
Q5SYB0	FRMPD1	0.481781	9.2367e-05	0.00105736
Q96PD5	PGLYRP2	0.143706	1.07745e-06	2.60383e-05
Q9UHG3	PCYOX1	0.327827	1.10971e-07	4.83708e-06

## Sheet: Table S3-3
Supplementary Table S3-3. Differentially expressed proteins among HDs, COVID-19 and recovered COVID-19 patients sera samples.
Protein Accession	Gene symbol	AveExpr(HDs)	AveExpr(COVID-19)	AveExpr(recovery)	AveExpr	P.Value	adj.P.Val
A0A075B6K4	IGLV3-10	0.753953	0.911228	1.12196	0.913845	5.90255e-07	6.75686e-06
A0A087WSY5	CPB2	-0.010103	-0.0958129	0.107387	-0.0249571	1.25627e-06	1.27087e-05
A0A087WT59	TTR	-0.103718	-0.249539	0.00865985	-0.148879	4.87557e-06	4.24175e-05
A0A087WXI5	CDH1	-1.36956	-1.5627	-1.15626	-1.41473	0.000818032	0.00355844
A0A087X1L8	LOC102723996	-0.813162	-0.959895	-0.776694	-0.876017	0.000451996	0.00220919
A0A096LPE2	SAA2-SAA4	0.778062	1.05743	0.880997	0.93691	2.35495e-08	4.09762e-07
A0A0A0MRA3	TTN	0.490995	0.846105	0.649422	0.699176	8.252e-09	1.63164e-07
A0A0B4J1X5	IGHV3-74	-0.645836	-0.636676	-0.359379	-0.576291	0.000114175	0.000662213
A0A0C4DGZ8	GP1BA	-0.280824	-0.3567	-0.192424	-0.297521	5.63399e-05	0.000363943
A0A0G2JH50	HLA-C	-1.37743	-0.795308	-0.921069	-0.99147	0.00205622	0.00777786
A0A140T8Y3	TNXB	-0.66138	-0.858779	-0.743958	-0.775856	8.62402e-06	6.94712e-05
A0A182DWH7	SELENOP	0.0803351	-0.0524338	0.157975	0.0336077	2.53189e-07	3.14678e-06
A0A1W2PQB1	FCGR3A	-0.698029	-0.479897	-0.47835	-0.542341	3.6095e-06	3.27111e-05
A0A3B3ITT1	RAB12	-1.75351	-1.3843	-1.02341	-1.40857	0.00230554	0.00849925
A0M8Q6	IGLC7	-0.375318	0.0647773	-0.0925245	-0.0976671	0.00192472	0.00754281
A6XND0	IGFBP3	0.0437567	-0.172107	-0.103913	-0.0944658	2.16976e-05	0.000164954
B0YIW2	APOC3	1.38796	1.24462	1.38738	1.31833	0.000696083	0.00315413
B4E1Z4		0.87285	1.05899	0.934103	0.977023	7.89108e-08	1.1073e-06
C9JF17	APOD	0.946136	0.891096	1.07266	0.948206	0.000650081	0.00297669
C9JXI5	TMEM198	1.62566	1.45063	1.61264	1.53784	0.000116773	0.000667135
D6REL8	FGB	-1.49871	-0.760853	-0.899754	-1.00483	6.53181e-06	5.36101e-05
D6RF35	GC	1.57058	1.66975	1.6069	1.62692	0.000861616	0.00371092
E7END6	PROC	-0.334569	-0.507969	-0.273823	-0.404836	5.12744e-08	8.26088e-07
E7EQB2	LTF	-0.865584	-1.2526	-0.814333	-1.04158	3.17875e-05	0.000219485
E7ES19	THBS4	-0.51944	-0.74316	-0.630243	-0.653093	0.00199314	0.00760539
E7EUT5	GAPDH	-1.03582	-0.673684	-0.487354	-0.735587	0.0007483	0.00332154
E9PHK0	CLEC3B	0.20059	0.0192047	0.144531	0.0999049	2.8034e-08	4.6903e-07
E9PKE3	HSPA8	-1.75636	-1.21792	-1.23355	-1.37648	0.000264193	0.00135205
F2Z393	TALDO1	-1.91086	-1.56583	-1.33122	-1.61183	0.0019644	0.00756206
G3V357	RNASE1	-1.25304	-1.1209	-1.136	-1.16237	0.000980759	0.00418265
H0Y300	HP	2.24144	2.68976	2.53717	2.52602	7.47246e-07	8.17919e-06
H0YAC1	KLKB1	0.836509	0.740314	0.856599	0.794435	0.000155081	0.00084427
J3KPA1	CRISP3	-0.892501	-1.15848	-0.903472	-1.02395	5.68923e-05	0.000363943
K7ERG9	CFD	-0.380542	-0.62006	-0.345757	-0.488766	2.13752e-06	2.06627e-05
K7ERI9	APOC1	-0.0597434	-0.569522	0.00703403	-0.291732	3.6161e-10	1.12357e-08
O00391	QSOX1	-0.61153	-0.681337	-0.511162	-0.622565	1.02019e-05	8.06875e-05
O60814	HIST1H2BK	-1.1172	-0.847758	-0.564106	-0.860859	8.47585e-05	0.000505068
O75882	ATRN	0.208826	0.0278738	0.164988	0.111129	1.92821e-11	1.19825e-09
O95445	APOM	0.681961	0.524688	0.660234	0.600769	2.19939e-05	0.000164954
O95497	VNN1	-1.06629	-1.47264	-1.65158	-1.39633	0.000421722	0.00208465
P00450	CP	1.38881	1.53625	1.46416	1.47742	6.76207e-08	1.01431e-06
P01008	SERPINC1	0.766457	0.657225	0.792287	0.719366	0.00177236	0.00700889
P01011	SERPINA3	1.58277	1.86716	1.78497	1.76661	3.40795e-09	7.80242e-08
P01031	C5	0.80054	0.803333	0.916379	0.828221	0.000123605	0.000689336
P01042	KNG1	1.51433	1.4113	1.53443	1.46894	3.16413e-06	2.92851e-05
P01137	TGFB1	-0.66468	-1.09941	-0.662584	-0.874983	0.000593126	0.00274478
P01602	IGKV1-5	1.41032	1.37224	1.53879	1.42106	0.00169541	0.00676609
P01714	IGLV3-19	0.698608	0.880292	1.03281	0.862651	8.58808e-07	9.11174e-06
P02533	KRT14	-0.0111767	-0.0259047	0.120859	0.0116906	0.00100589	0.00424816
P02647	APOA1	2.32824	2.18287	2.36504	2.26612	2.39453e-06	2.2644e-05
P02671	FGA	0.116049	0.349946	0.18325	0.244726	1.17534e-08	2.13031e-07
P02741	CRP	-1.11404	0.173152	-0.518551	-0.354608	6.19634e-11	2.9949e-09
P02743	APCS	-0.0917094	-0.334127	0.0801754	-0.17018	7.31753e-05	0.000454732
P02748	C9	0.803757	1.19324	0.988933	1.03468	3.96092e-17	1.723e-14
P02749	APOH	1.35228	1.15949	1.38513	1.26627	7.57539e-11	2.99572e-09
P02750	LRG1	0.754273	1.08145	0.918709	0.950278	1.07905e-09	2.93368e-08
P02751	FN1	1.07325	0.63721	1.1097	0.870121	1.04473e-11	9.08914e-10
P02753	RBP4	0.727276	0.418162	0.78914	0.591463	2.97241e-13	6.46499e-11
P02763	ORM1	0.666231	1.20011	0.905959	0.979564	1.62417e-11	1.17753e-09
P02765	AHSG	1.39898	1.24587	1.30571	1.30355	0.000482004	0.00227904
P02787	TF	2.39444	2.23862	2.31957	2.30187	9.05745e-07	9.38093e-06
P03951	F11	-0.307263	-0.469284	-0.449982	-0.418255	4.12448e-05	0.00027184
P04003	C4BPA	1.34238	1.43389	1.43382	1.40753	0.00111938	0.00463742
P04040	CAT	-1.2916	-0.886297	-0.858943	-0.996758	0.00210726	0.00790221
P04180	LCAT	0.102707	-0.03015	0.0927793	0.036035	3.6878e-06	3.27386e-05
P04196	HRG	0.915548	0.641315	0.903758	0.779907	1.48868e-09	3.80928e-08
P04275	VWF	-0.299577	0.00331874	0.0427279	-0.0749219	1.5381e-06	1.52062e-05
P05109	S100A8	-1.30694	-1.07488	-0.662028	-1.04786	0.000471961	0.00227904
P05154	SERPINA5	-0.540853	-0.834167	-0.475026	-0.668105	3.69244e-09	8.03107e-08
P05155	SERPING1	1.43178	1.56273	1.55595	1.52349	7.5211e-07	8.17919e-06
P05160	F13B	-0.21478	-0.327623	-0.213235	-0.269141	0.000169852	0.000890187
P05546	SERPIND1	1.15785	1.1011	1.26187	1.15398	3.90663e-05	0.000261444
P06213	INSR	-0.93125	-0.990935	-0.345553	-0.827075	0.00212763	0.00791043
P06276	BCHE	0.0720713	-0.0565256	0.0295597	5.95358e-05	0.000158219	0.000849692
P06396	GSN	0.934803	0.747418	0.860662	0.8271	2.90952e-07	3.51567e-06
P06727	APOA4	1.45505	1.23139	1.44381	1.34405	6.42352e-08	9.97939e-07
P07737	PFN1	-1.35459	-1.0431	-0.836793	-1.08588	1.6092e-07	2.18751e-06
P07996	THBS1	0.316644	0.17697	0.313006	0.248097	3.11334e-05	0.000218436
P08571	CD14	-0.395564	-0.194366	-0.374559	-0.29324	7.26882e-08	1.05398e-06
P09960	LTA4H	-1.92275	-1.55445	-1.6071	-1.67244	0.000164935	0.000874962
P0DJI8	SAA1	-0.607826	1.0131	-0.256521	0.257919	1.84872e-10	6.7016e-09
P0DOY2	IGLC2	1.9178	2.01154	1.98337	1.97815	0.000537606	0.00251461
P10124	SRGN	-1.26196	-1.64614	-1.19786	-1.43366	0.00269774	0.0096985
P10909	CLU	1.19201	1.15663	1.28562	1.19613	0.000344185	0.00172093
P11597	CETP	-0.37928	-0.582602	-0.358602	-0.473161	1.85569e-07	2.44613e-06
P13671	C6	0.446982	0.59419	0.504966	0.531534	5.41715e-07	6.36881e-06
P13716	ALAD	-1.86386	-1.43238	-1.22364	-1.50915	0.00127425	0.00518036
P13929	ENO3	-1.35451	-1.13593	-0.94961	-1.15651	0.000730496	0.00327594
P18428	LBP	0.118666	0.518738	0.292125	0.352063	3.88001e-11	2.10976e-09
P19320	VCAM1	-1.01478	-0.78868	-0.855628	-0.868986	0.00105785	0.00442466
P19823	ITIH2	1.32529	1.1544	1.30484	1.23779	7.80458e-13	1.13166e-10
P19827	ITIH1	0.992298	0.825173	0.974017	0.907113	2.51012e-09	6.06612e-08
P20851	C4BPB	0.371939	0.46917	0.445351	0.435766	0.0024927	0.00911196
P21333	FLNA	-1.4331	-1.08141	-0.835883	-1.12685	0.000305026	0.00154287
P25311	AZGP1	0.978634	0.799873	1.12208	0.924563	7.63817e-10	2.21507e-08
P26038	MSN	-1.14563	-0.889146	-0.961165	-0.97935	2.76497e-05	0.00020046
P27918	CFP	-0.231804	-0.338474	-0.280925	-0.294687	0.00160133	0.0064498
P29622	SERPINA4	0.454706	0.0457474	0.481763	0.262572	2.34537e-07	3.00069e-06
P30041	PRDX6	-1.30624	-1.05702	-0.672556	-1.04139	0.00259295	0.00939945
P37802	TAGLN2	-1.18715	-0.864521	-0.656628	-0.910152	2.86814e-05	0.000204531
P43251	BTD	-0.157722	-0.289423	-0.17218	-0.224863	5.67732e-06	4.84242e-05
P43652	AFM	0.953982	0.649327	0.988377	0.814088	2.21692e-12	2.4109e-10
P51884	LUM	0.611134	0.373869	0.496021	0.469935	7.4186e-11	2.99572e-09
P55056	APOC4	-0.122381	-0.503464	-0.0970027	-0.301381	2.47007e-05	0.000182115
P55058	PLTP	-0.469061	-0.566154	-0.310463	-0.480091	0.000762652	0.00335105
P59665	DEFA1	-0.346853	-0.289587	0.0687418	-0.224634	6.48612e-06	5.36101e-05
P60709	ACTB	-0.590177	-0.450449	-0.304853	-0.457584	1.22265e-05	9.49734e-05
P62805	HIST1H4A	-1.0778	-0.833814	-0.45895	-0.818856	0.00115108	0.00472377
P80108	GPLD1	0.196644	-0.0143796	0.106479	0.0738374	6.00256e-09	1.24339e-07
Q04756	HGFAC	-0.202594	-0.31558	-0.223005	-0.262014	7.80602e-05	0.000473382
Q06033	ITIH3	0.284475	0.434572	0.51025	0.408562	0.00196328	0.00756206
Q08380	LGALS3BP	-0.0311941	0.204905	0.00979977	0.0925951	0.000118091	0.000667135
Q14520	HABP2	0.312531	0.439751	0.343984	0.381362	0.000155268	0.00084427
Q14624	ITIH4	1.13196	1.21163	1.21586	1.18965	0.000478234	0.00227904
Q15113	PCOLCE	-1.11114	-1.36737	-1.08984	-1.23053	3.3199e-05	0.00022565
Q16610	ECM1	-0.123387	-0.375294	-0.179942	-0.258377	0.000175593	0.000909323
Q5SYB0	FRMPD1	-0.874147	-1.24247	-0.76069	-1.02694	7.83529e-05	0.000473382
Q5T123	SH3BGRL3	-1.30821	-0.719789	-0.635579	-0.870046	6.96098e-05	0.000438844
Q96PD5	PGLYRP2	0.532878	0.382273	0.525979	0.458289	1.06245e-08	2.00942e-07
Q9UHG3	PCYOX1	-0.404713	-0.764346	-0.436519	-0.586309	2.06691e-10	6.91619e-09
Q9Y5Y7	LYVE1	-0.765745	-0.94139	-0.806585	-0.860188	0.000102822	0.000604428
