# Supplementary material for: Sera proteomic features of active and recovered COVID-19 patients: potential diagnostic and prognostic biomarkers
Source: Signal Transduct Target Ther. 2021 Jun 3;6:216. doi: 10.1038/s41392-021-00612-5 (PMC8173321; doi:10.1038/s41392-021-00612-5)
Supplement: Supplementary file 5 — Supplementary Table S4 [file 41392_2021_612_MOESM5_ESM.xlsx]

## Sheet: Legend
Column Header	Explanation
AveExpr(HDs)	average log2-expression for the proteins of health samples
AveExpr(COVID-19)	average log2-expression for the proteins of COVID-19 samples
AveExpr(Recovery)	average log2-expression for the proteins of recovered COVID-19 samples
P.Value	raw p-value of multiple comparisons between HDs, COVID-19 and recovered COVID-19 patients
adj.P.Val	Benjamini-Hochberg adjusted p-value
p.value2	raw p-value of pairwise comparisons between HDs and COVID-19 patients
adj.P.Val3	Benjamini-Hochberg adjusted p-value2
p.value3	raw p-value of pairwise comparisons between COVID-19 and recovered COVID-19 patients
adj.P.Val3	Benjamini-Hochberg adjusted p-value3

## Sheet: Supplementary Table S4
Supplementary Table S4. Detailed information about the biomarkers validated by PRM strategy.
Gene symbol	AveExpr(HDs)	AveExpr(COVID-19)	AveExpr(Recovery)	P.Value	adj.P.Val	log2COVID-19/HD	p.value.2	adj.P.Val.2	log2Recovery/COVID-19	p.value.3	adj.P.Val.3
SAA1	-11.6308	-4.20601	-10.9782	5.05e-11	1.57e-09	7.42476	8.95e-11	2.77e-09	-6.77216	7.08e-10	2.19e-08
LBP	-6.12641	-3.51668	-6.17477	6.14e-10	9.52e-09	2.60973	2.97e-09	3.06e-08	-2.65809	2.01e-09	3.11e-08
CRP	-9.90502	-4.02639	-8.74075	4.77e-09	4.93e-08	5.87863	2.76e-09	3.06e-08	-4.71436	2.17e-07	2.24e-06
ORM1	-0.812831	1.32686	-0.724683	1.49e-06	7.73e-06	2.13969	2.31e-06	1.2e-05	-2.08022	1.48e-05	5.11e-05
C9	-3.54313	-1.63861	-3.98189	1.58e-06	7.73e-06	1.90452	2.21e-05	8.58e-05	-2.34328	8.58e-07	6.65e-06
FGA	-8.2011	-5.76509	-7.84531	1.75e-06	7.73e-06	2.43601	1.24e-06	7.68e-06	-2.05154	4.54e-06	2.01e-05
LRG1	-3.2414	-1.21968	-3.64144	3.57e-06	1.38e-05	2.02172	3.3e-05	0.000113655	-2.42176	2.17e-06	1.12e-05
SAA2-SAA4	-2.77361	-0.687223	-2.52375	1.4e-05	4.82e-05	2.08639	1.07e-05	4.73e-05	-1.83652	6.35e-05	0.000196856
LGALS3BP	-6.12546	-4.3662	-6.70226	2.96e-05	9.16e-05	1.75926	0.000417258	0.00112087	-2.33606	1.09e-05	4.23e-05
HABP2	-5.25533	-3.76457	-5.49584	0.000120731	0.000340241	1.49076	0.000433887	0.00112087	-1.73127	7.37e-05	0.000207703
LUM	-4.35007	-4.72606	-5.8414	0.0010174	0.00242611	-0.375986	0.318807	0.366038	-1.11534	0.00529322	0.00820449
GC	-1.82764	-1.41374	-2.8729	0.00233941	0.00510911	0.4139	0.296134	0.355496	-1.45917	0.000758521	0.00179761
CP	-0.603393	0.00721323	-1.37104	0.00328401	0.00613462	0.610606	0.109464	0.16159	-1.37826	0.000811825	0.00179761
SERPINA4	-4.57684	-6.41151	-5.68783	0.00356204	0.00613462	-1.83467	0.000931698	0.00222174	0.723681	0.157836	0.212736
SERPINA5	-9.94388	-11.8151	-10.2065	0.00444789	0.00725708	-1.87124	0.00227866	0.00504561	1.60865	0.00750216	0.0110746
B4E1Z4	-2.16564	-1.52597	-3.56782	0.00653887	0.00965262	0.639673	0.298158	0.355496	-2.04185	0.00202993	0.00349599
C6	-6.77043	-6.16027	-7.53778	0.0111453	0.0157048	0.610167	0.162667	0.226938	-1.37751	0.00298685	0.00487328
FN1	-2.1498	-4.4482	-5.47104	0.0163237	0.0211178	-2.2984	0.0462528	0.0796577	-1.02283	0.362215	0.449146
APOC1	-6.69789	-9.01825	-9.24473	0.021002	0.0260424	-2.32036	0.0206529	0.0400149	-0.226484	0.813125	0.900245
PCYOX1	-9.26186	-12.6795	-14.2105	0.0221459	0.0264048	-3.41768	0.056164	0.0916359	-1.53099	0.38058	0.453768
