# Supplementary material for: Sera proteomic features of active and recovered COVID-19 patients: potential diagnostic and prognostic biomarkers
Source: Signal Transduct Target Ther. 2021 Jun 3;6:216. doi: 10.1038/s41392-021-00612-5 (PMC8173321; doi:10.1038/s41392-021-00612-5)
Supplement: Supplementary file 6 — Supplementary Table S5 [file 41392_2021_612_MOESM6_ESM.xlsx]

## Sheet: Table S5
Supplementary Table S5. Companies providing equipment, reagents and/or supplies.
REAGENT or RESOURCE	SOURCE	IDENTIFIER
Antibodies
Alexa Fluor® 488 Goat anti-mouse IgG (H+L)	Invitrogen	Cat#A32723
Alexa Fluor® 488 Goat anti-mouse IgG2a	Invitrogen	Cat#A-21131
Alexa Fluor® 488 Goat Anti-Rabbit IgG (H+L)	Invitrogen	Cat#A11008
Alexa Fluor® 568 Goat anti-mouse IgG1	Invitrogen	Cat#A-21124
Alexa Fluor® 568 Goat anti-mouse IgG2a	Invitrogen	Cat#A-21134
Alexa Fluor® 568 Goat Anti-Rabbit IgG (H+L)	Invitrogen	Cat#A11011
Alexa Fluor® 647 Goat anti-mouse IgG2b	Invitrogen	Cat#A-21242
Anti-rabbit IgG,HRP-linked Antibody	Cell Signaling Technology	Cat#7074
ECAD	Abcam	ab76055
CK19	Abcam	ab52625
CD14	proteintech	17000-1-AP
RBP4	proteintech	11774-1-AP
TNXB	proteintech	13595-1-AP
SAA1	proteintech	13192-1-AP
ORM1	proteintech	66097-1-Ig
FGA	proteintech	66158-1-Ig
CYP3A4	Santa Cruz Biotechnology	sc-53850
Chemicals
DAPI	Life techonology	P36935
complete protease inhibitors (PI)	Roche	Cat#04693116001
AlbuMAX™ II Lipid-Rich BSA	Gibco	Cat#11021-029
DTT	Amresco	Cat#0281
IAA	Sigma	I1149
Critical Commercial Assays
High-Select™ TiO2 Phosphopeptide Enrichment Kit	Thermo Scientific™, America	A32993
CLINICAL SAMPLE RESOURCE	SOURCE
Human serum	Hospital
Software and Algorithms
Cytoscape	version 3.7.2
DAVID	https://david.ncifcrf.gov/home.jsp
iProX	https://www.iprox.org/
InForm	version 2.2
KEGG	https://www.kegg.jp/kegg/pathway.html
MaxQuant software	version 1.6.5.0
Proteome Discoverer	version 2.1
R package	version 3.3.2
Spectronaut	version 13.8.190930.43655
STRING database	https://string-db.org/
UniProt	https://www.uniprot.org/
INSTRUMENT	MANUFACTOR
Polyvinylidene Fluoride Membranes	Millipore, America
Orbitrap Q-Exactive HF	Thermo Scientific™, America
Ultrasonic Cell Disruptor (Scientz-IID)	Ningbo Scientz Biotechnology, China
Vectra	PerkinElmer, America
